# Supplementary material for: The burden of medical contraindications to corneal donation: Time for review
Source: PLOS Glob Public Health. 2024 Dec 31;4(12):e0003537. doi: 10.1371/journal.pgph.0003537 (PMC11687701; doi:10.1371/journal.pgph.0003537)
Supplement: S1 Data — (XLSX) [file pgph.0003537.s002.xlsx]

## Sheet: CIDON_RawData
N°_Order	N°perYear	year	DDN	Age	Date_time_death	Death_Type_1PPM_2EME_3M3	CIDON_0_1	CIDON	Detailed_CI	Contact_with_relatives_0_1	Reason_for_Non_Contact	Acceptation	Opposition_Type	Interview_Type	Response_Time	Refusal_Reason	RETRIEVAL_0_1	Reason_NonRetrieval_AfterAproval
2313	859	2021	1932-12-05	88.7023	2021-07-27 08:11:00	1	1	autre greffe		1		0	Opposition des proches	De visu	Immédiat	Don	0
4703	357	2023	1951-07-08	71.7898	2023-04-04 06:50:00	1	1	autre greffe		1		0	Opposition du vivant	De visu	Immédiat	Scientifique	0
5244	898	2023	1946-12-17	76.7719	2023-09-05 17:50:00	1	1	autre greffe		1		0	Opposition du vivant	Téléphonique	Immédiat	Don	0
4142	1187	2022	1958-04-15	64.6293	2022-11-14 17:05:00	1	1	autre greffe		1		1		Téléphonique	Immédiat		1
4214	1259	2022	1958-06-26	64.4793	2022-12-01 22:58:00	1	1	autre greffe		1		1		Téléphonique	Immédiat		1
3597	642	2022	1964-12-02	57.5726	2022-06-15 00:20:00	2	1	autre greffe		0	Logistique CHPOT						0
1576	122	2021	1957-09-14	63.4136	2021-01-26 22:45:00	1	1	Cachexie		1		0	Opposition des proches	Téléphonique	Réflexion		0
4296	1341	2022	1963-07-04	59.5074	2022-12-21 05:00:00	1	1	Cachexie		1		0	Opposition des proches	De visu	Réflexion	Don	0
1166	1166	2020	1987-05-25	33.4922	2020-11-11 15:53:00	1	1	Cachexie		1		1		De visu	Immédiat		1
1356	1356	2020	1937-08-04	83.4053	2020-12-08 22:20:00	1	1	Cachexie		1		1		De visu	Immédiat		1
5170	824	2023	1974-10-27	48.8307	2023-08-14 04:45:00	1	1	Cachexie		0	Logistique CHPOT						0
497	497	2020	1935-07-24	84.8199	2020-04-27 05:55:00	1	1	COVID 19		1		0	Opposition des proches	Téléphonique	Immédiat	Don	0
506	506	2020	1952-04-23	68.0616	2020-04-28 11:20:00	1	1	COVID 19		1		0	Opposition des proches	Téléphonique	Réflexion	Don	0
507	507	2020	1939-03-30	81.1368	2020-04-27 22:30:00	1	1	COVID 19		1		0	Opposition des proches	Téléphonique	Immédiat	Don	0
510	510	2020	1934-05-15	86.0198	2020-04-30 05:15:00	1	1	COVID 19		1		0	Opposition des proches	Téléphonique	Immédiat	Don	0
511	511	2020	1966-02-07	54.2624	2020-04-29 18:33:00	1	1	COVID 19		1		0	Opposition des proches	Téléphonique	Immédiat	Don	0
532	532	2020	1955-01-11	65.3629	2020-05-06 10:45:00	1	1	COVID 19		1		0	Opposition des proches	Téléphonique	Immédiat	Scientifique	0
1131	1131	2020	1926-03-24	94.6696	2020-10-30 09:25:00	1	1	COVID 19		1		0	Opposition du vivant	Téléphonique	Immédiat	Don	0
1271	1271	2020	1940-01-01	80.9517	2020-11-23 08:50:00	1	1	COVID 19		1		0	Opposition du vivant	De visu	Immédiat	Don	0
1290	1290	2020	1936-04-06	84.6988	2020-11-26 01:20:00	1	1	COVID 19		1		0	Opposition des proches	Téléphonique	Immédiat	Don	0
1505	51	2021	1950-07-18	70.5361	2021-01-11 15:58:00	1	1	COVID 19		1		0	Opposition du vivant	De visu	Immédiat		0
1544	90	2021	1947-08-22	73.4678	2021-01-20 17:30:00	1	1	COVID 19		1		0	Opposition des proches	Téléphonique	Réflexion		0
1639	185	2021	1961-03-21	59.9329	2021-02-09 12:37:00	1	1	COVID 19		1		0	Opposition du vivant	De visu	Immédiat		0
1670	216	2021	1949-10-09	71.4074	2021-02-16 16:44:00	1	1	COVID 19		1		0	Opposition du vivant	Téléphonique	Immédiat		0
1678	224	2021	1958-05-10	62.8246	2021-02-18 23:30:00	1	1	COVID 19		1		0	Opposition des proches	De visu	Immédiat		0
496	496	2020	2004-07-22	15.7715	2020-04-25 14:45:00	1	1	COVID 19		1		1		Téléphonique	Réflexion		1
508	508	2020	1963-09-21	56.6451	2020-04-29 11:00:00	1	1	COVID 19		1		1		De visu	Immédiat		1
520	520	2020	1935-05-29	84.9885	2020-05-02 19:10:00	1	1	COVID 19		1		1		Téléphonique	Immédiat		1
529	529	2020	1953-08-14	66.7667	2020-05-03 20:00:00	1	1	COVID 19		1		1		De visu	Immédiat		1
533	533	2020	1939-04-01	81.1564	2020-05-07 02:10:00	1	1	COVID 19		1		1		De visu	Immédiat		1
705	705	2020	1925-08-12	94.9513	2020-07-01 05:00:00	1	1	COVID 19		0	Housse fermée	1		Téléphonique	Réflexion		0	Famille abordée avant connaissance du COVID et découverte de housse fermée
545	545	2020	1933-02-07	87.3157	2020-05-11 05:55:00	1	1	COVID 19		1		1		De visu	Réflexion		1
937	937	2020	1944-06-12	76.2981	2020-09-09 19:35:00	1	1	COVID 19		1		1		Téléphonique	Immédiat		1
1125	1125	2020	1938-06-20	82.4177	2020-10-29 11:00:00	1	1	COVID 19		1		1		Téléphonique	Immédiat		1
1165	1165	2020	1935-05-21	85.5214	2020-11-05 07:02:00	1	1	COVID 19		1		1		Téléphonique	Immédiat		1
1192	1192	2020	1959-01-23	61.837	2020-11-08 12:20:00	1	1	COVID 19		1		1		Téléphonique	Immédiat		1
1331	1331	2020	1963-02-15	57.8407	2020-12-03 20:40:00	1	1	COVID 19		1		1		Téléphonique	Immédiat		1
1361	1361	2020	1953-06-13	67.5391	2020-12-09 18:27:00	1	1	COVID 19		1		1		Téléphonique	Réflexion		1
1414	1414	2020	1949-05-20	71.6417	2020-12-22 05:29:00	1	1	COVID 19		1		1		De visu	Immédiat		1
1669	215	2021	1937-02-10	84.0729	2021-02-15 14:15:00	1	1	COVID 19		1		1		Téléphonique	Réflexion		1
1698	244	2021	1940-08-10	80.5941	2021-02-22 20:40:00	1	1	COVID 19		1		1		Téléphonique	Réflexion		1
1751	297	2021	1952-09-30	68.4818	2021-03-07 20:44:00	1	1	COVID 19		1		1		Téléphonique	Immédiat		1
1767	313	2021	1961-05-07	59.8837	2021-03-10 13:10:00	1	1	COVID 19		1		1		Téléphonique	Immédiat		1
1768	314	2021	1947-09-25	73.5112	2021-03-11 13:45:00	1	1	COVID 19		1		1		Téléphonique	Réflexion		1
4433	87	2023	1953-01-30	70.0293	2023-01-23 16:21:00	3	1	COVID 19		1		1		De visu	Immédiat		0	COVID-19
308	308	2020	1964-09-04	55.5678	2020-03-16 06:00:00	1	1	COVID 19		0	COVID 19						0
318	318	2020	1959-01-16	61.2081	2020-03-16 23:00:00	1	1	COVID 19		0	COVID 19						0
319	319	2020	1945-07-16	74.7225	2020-03-17 16:50:00	1	1	COVID 19		0	COVID 19						0
320	320	2020	1957-03-04	63.0815	2020-03-17 17:55:00	1	1	COVID 19		0	COVID 19						0
321	321	2020	1925-05-18	94.8983	2020-03-17 21:15:00	1	1	COVID 19		0	COVID 19						0
322	322	2020	1948-04-15	71.9739	2020-03-18 11:35:00	1	1	COVID 19		0	COVID 19						0
323	323	2020	1955-06-02	64.839	2020-03-18 05:30:00	1	1	COVID 19		0	COVID 19						0
324	324	2020	1942-08-17	77.6384	2020-03-18 00:15:00	1	1	COVID 19		0	COVID 19						0
325	325	2020	1928-05-24	91.8819	2020-03-18 21:15:00	1	1	COVID 19		0	COVID 19						0
326	326	2020	1948-10-05	71.5003	2020-03-18 15:00:00	1	1	COVID 19		0	COVID 19						0
329	329	2020	1949-07-05	70.7543	2020-03-19 08:00:00	1	1	COVID 19		0	COVID 19						0
336	336	2020	2020-02-24	0.0696918	2020-03-20 10:30:00	1	1	COVID 19		0	COVID 19						0
345	345	2020	1939-03-29	81.0433	2020-03-23 19:00:00	1	1	COVID 19		0	COVID 19						0
355	355	2020	1947-11-15	72.4112	2020-03-26 02:15:00	1	1	COVID 19		0	COVID 19						0
358	358	2020	1940-08-12	79.6755	2020-03-26 13:00:00	1	1	COVID 19		0	COVID 19						0
359	359	2020	1949-04-06	71.0212	2020-03-26 17:30:00	1	1	COVID 19		0	COVID 19						0
360	360	2020	1950-10-03	69.5278	2020-03-26 15:30:00	1	1	COVID 19		0	COVID 19						0
361	361	2020	1954-10-25	65.4651	2020-03-26 18:00:00	1	1	COVID 19		0	COVID 19						0
365	365	2020	1928-03-12	92.1053	2020-03-27 10:20:00	1	1	COVID 19		0	COVID 19						0
380	380	2020	1942-09-22	77.5734	2020-03-30 07:00:00	1	1	COVID 19		0	COVID 19						0
383	383	2020	1951-02-16	69.1649	2020-03-30 04:32:00	1	1	COVID 19		0	COVID 19						0
385	385	2020	1959-06-01	60.8736	2020-03-30 21:00:00	1	1	COVID 19		0	COVID 19						0
387	387	2020	1935-11-15	84.4334	2020-03-31 04:15:00	1	1	COVID 19		0	COVID 19						0
388	388	2020	1949-10-23	70.485	2020-03-31 00:25:00	1	1	COVID 19		0	COVID 19						0
391	391	2020	1949-04-29	70.9716	2020-03-31 15:20:00	1	1	COVID 19		0	COVID 19						0
394	394	2020	1954-12-17	65.3341	2020-03-31 22:30:00	1	1	COVID 19		0	COVID 19						0
395	395	2020	1939-05-01	80.9752	2020-03-31 22:55:00	1	1	COVID 19		0	COVID 19						0
396	396	2020	1967-12-19	52.3209	2020-04-01 02:45:00	1	1	COVID 19		0	COVID 19						0
397	397	2020	1945-11-23	74.4073	2020-04-01 15:40:00	1	1	COVID 19		0	COVID 19						0
401	401	2020	1934-11-03	85.4721	2020-04-02 07:15:00	1	1	COVID 19		0	COVID 19						0
402	402	2020	1946-05-31	73.8917	2020-04-02 11:28:00	1	1	COVID 19		0	COVID 19						0
404	404	2020	1952-02-04	68.2087	2020-04-03 03:50:00	1	1	COVID 19		0	COVID 19						0
406	406	2020	1931-01-02	89.3126	2020-04-03 02:30:00	1	1	COVID 19		0	COVID 19						0
409	409	2020	1931-02-19	89.182	2020-04-03 10:10:00	1	1	COVID 19		0	COVID 19						0
417	417	2020	1930-04-26	90.0069	2020-04-05 12:30:00	1	1	COVID 19		0	COVID 19						0
423	423	2020	1938-12-18	81.3568	2020-04-06 05:20:00	1	1	COVID 19		0	COVID 19						0
426	426	2020	1938-10-19	81.5223	2020-04-06 15:15:00	1	1	COVID 19		0	COVID 19						0
428	428	2020	1935-03-11	85.1344	2020-04-07 01:10:00	1	1	COVID 19		0	COVID 19						0
431	431	2020	1939-02-06	81.2245	2020-04-07 22:30:00	1	1	COVID 19		0	COVID 19						0
433	433	2020	1951-04-09	69.0478	2020-04-08 10:25:00	1	1	COVID 19		0	COVID 19						0
434	434	2020	1953-10-15	66.529	2020-04-09 02:20:00	1	1	COVID 19		0	COVID 19						0
436	436	2020	1933-08-09	86.7247	2020-04-08 12:05:00	1	1	COVID 19		0	COVID 19						0
437	437	2020	1934-12-16	85.3717	2020-04-08 16:04:00	1	1	COVID 19		0	COVID 19						0
438	438	2020	1938-06-22	81.8563	2020-04-09 13:10:00	1	1	COVID 19		0	COVID 19						0
440	440	2020	1942-03-01	78.1639	2020-04-09 19:55:00	1	1	COVID 19		0	COVID 19						0
452	452	2020	1948-03-05	72.1582	2020-04-13 17:25:00	1	1	COVID 19		0	COVID 19						0
456	456	2020	1949-11-06	70.488	2020-04-15 03:00:00	1	1	COVID 19		0	COVID 19						0
459	459	2020	1944-08-29	75.6814	2020-04-15 16:43:00	1	1	COVID 19		0	COVID 19						0
463	463	2020	1989-09-02	30.6407	2020-04-15 20:30:00	1	1	COVID 19		0	COVID 19						0
464	464	2020	1963-05-03	56.9955	2020-04-16 09:00:00	1	1	COVID 19		0	COVID 19						0
477	477	2020	1927-06-28	92.8753	2020-04-19 11:45:00	1	1	COVID 19		0	COVID 19						0
478	478	2020	1933-07-17	86.8189	2020-04-19 21:15:00	1	1	COVID 19		0	COVID 19						0
482	482	2020	1944-01-11	76.3305	2020-04-21 15:00:00	1	1	COVID 19		0	COVID 19						0
484	484	2020	1930-07-01	89.8723	2020-04-22 09:10:00	1	1	COVID 19		0	COVID 19						0
485	485	2020	1933-12-22	86.3932	2020-04-22 12:00:00	1	1	COVID 19		0	COVID 19						0
486	486	2020	1945-02-20	75.2206	2020-04-22 12:30:00	1	1	COVID 19		0	COVID 19						0
487	487	2020	1945-12-24	74.3801	2020-04-22 17:58:00	1	1	COVID 19		0	COVID 19						0
490	490	2020	1961-03-18	59.14	2020-04-23 02:00:00	1	1	COVID 19		0	COVID 19						0
2710	1256	2021	1941-11-17	80.0232	2021-11-05 11:40:00	1	1	COVID 19		0	COVID 19						0
4349	3	2023	1928-05-08	94.7171	2023-01-01 17:45:00	1	1	COVID 19		0	COVID 19						0
4356	10	2023	1970-07-25	52.4827	2023-01-04 04:20:00	1	1	COVID 19		0	COVID 19						0
4357	11	2023	1943-11-05	79.2196	2023-01-04 04:00:00	1	1	COVID 19		0	COVID 19						0
4411	65	2023	1937-11-20	85.2214	2023-01-18 19:32:00	1	1	COVID 19		0	COVID 19						0
4444	98	2023	1956-09-01	66.4457	2023-01-25 16:20:00	1	1	COVID 19		0	COVID 19						0
4569	223	2023	1933-05-17	89.8443	2023-02-27 03:45:00	1	1	COVID 19		0	COVID 19						0
4601	255	2023	1961-05-24	61.8314	2023-03-08 11:05:00	1	1	COVID 19		0	COVID 19						0
4663	317	2023	1955-10-20	67.4715	2023-03-24 02:15:00	1	1	COVID 19		0	COVID 19						0
4712	366	2023	1953-10-08	69.5403	2023-04-06 05:10:00	1	1	COVID 19		0	COVID 19						0
4815	469	2023	1931-10-17	91.6052	2023-05-02 21:59:00	1	1	COVID 19		0	COVID 19						0
4899	553	2023	1943-02-04	80.3537	2023-05-24 02:45:00	1	1	COVID 19		0	COVID 19						0
4973	627	2023	1949-06-15	74.0475	2023-06-14 08:20:00	1	1	COVID 19		0	COVID 19						0
5234	888	2023	1935-07-23	88.1769	2023-09-03 13:50:00	1	1	COVID 19		0	COVID 19						0
1796	342	2021	1937-02-07	84.1646	2021-03-18 01:36:00	1	1	COVID 19		0	COVID 19						0
516	516	2020	1948-02-15	72.2595	2020-05-01 17:30:00	1	1	COVID 19		0	Week-end / Férié						0
518	518	2020	1947-09-11	72.6895	2020-05-01 15:50:00	1	1	COVID 19		0	Week-end / Férié						0
522	522	2020	1949-04-08	71.114	2020-05-01 14:30:00	1	1	COVID 19		0	Week-end / Férié						0
526	526	2020	1930-01-26	90.327	2020-05-02 08:10:00	1	1	COVID 19		0	Week-end / Férié						0
527	527	2020	1933-02-23	87.2438	2020-04-30 23:53:00	1	1	COVID 19		0	Week-end / Férié						0
500	500	2020	1928-01-26	92.311	2020-04-25 12:00:00	1	1	COVID 19		0	Transport de corps						0
501	501	2020	1967-10-13	52.5727	2020-04-26 00:40:00	1	1	COVID 19		0	Transport de corps						0
502	502	2020	1950-12-02	69.4482	2020-04-26 13:50:00	1	1	COVID 19		0	Transport de corps						0
524	524	2020	1945-05-07	75.0413	2020-05-03 01:57:00	1	1	COVID 19		0	Transport de corps						0
525	525	2020	1947-01-16	73.3463	2020-05-03 09:10:00	1	1	COVID 19		0	Transport de corps						0
535	535	2020	1944-03-21	76.1783	2020-05-06 01:30:00	1	1	COVID 19		0	Transport de corps						0
499	499	2020	1929-11-10	90.5192	2020-04-25 12:30:00	1	1	COVID 19		0	Logistique CHPOT						0
492	492	2020	1955-03-06	65.1815	2020-04-24 06:00:00	1	1	COVID 19		0	Famille injoignable à temps						0
534	534	2020	1947-06-06	72.968	2020-05-06 07:45:00	1	1	COVID 19		0	Famille injoignable à temps						0
521	521	2020	1952-11-14	67.5135	2020-05-03 09:53:00	1	1	COVID 19		0	A la demande du service						0
498	498	2020	1936-11-17	83.4993	2020-04-27 06:00:00	1	1	COVID 19		0	Housse fermée						0
509	509	2020	1966-04-17	54.0718	2020-04-29 05:10:00	1	1	COVID 19		0	Housse fermée						0
519	519	2020	1953-11-10	66.5267	2020-05-04 05:30:00	1	1	COVID 19		0	Housse fermée						0
536	536	2020	1932-02-21	88.2659	2020-05-06 01:30:00	1	1	COVID 19		0	Housse fermée						0
548	548	2020	1957-01-28	63.3336	2020-05-13 17:55:00	1	1	COVID 19		0	Housse fermée						0
555	555	2020	1952-07-23	67.8621	2020-05-16 16:10:00	1	1	COVID 19		0	Housse fermée						0
556	556	2020	1929-06-21	90.9676	2020-05-17 04:28:00	1	1	COVID 19		0	Housse fermée						0
557	557	2020	1936-03-16	84.2289	2020-05-17 13:00:00	1	1	COVID 19		0	Housse fermée						0
947	947	2020	1958-03-23	62.5228	2020-09-13 19:30:00	1	1	COVID 19		0	Housse fermée						0
965	965	2020	1938-09-11	82.0771	2020-09-18 03:50:00	1	1	COVID 19		0	Housse fermée						0
980	980	2020	1963-11-11	56.9048	2020-09-22 06:20:00	1	1	COVID 19		0	Housse fermée						0
1050	1050	2020	1947-05-16	73.453	2020-10-09 08:00:00	1	1	COVID 19		0	Housse fermée						0
1067	1067	2020	1941-06-19	79.3768	2020-10-14 12:45:00	1	1	COVID 19		0	Housse fermée						0
1070	1070	2020	1941-03-25	79.6165	2020-10-16 00:15:00	1	1	COVID 19		0	Housse fermée						0
1071	1071	2020	1948-01-01	72.8414	2020-10-16 02:30:00	1	1	COVID 19		0	Housse fermée						0
1072	1072	2020	1933-03-19	87.6391	2020-10-16 06:20:00	1	1	COVID 19		0	Housse fermée						0
1085	1085	2020	1945-10-12	75.0695	2020-10-18 09:10:00	1	1	COVID 19		0	Housse fermée						0
1091	1091	2020	1951-10-25	69.0375	2020-10-20 16:30:00	1	1	COVID 19		0	Housse fermée						0
1092	1092	2020	1952-02-08	68.7478	2020-10-20 22:30:00	1	1	COVID 19		0	Housse fermée						0
1110	1110	2020	1949-03-13	71.6717	2020-10-26 04:00:00	1	1	COVID 19		0	Housse fermée						0
1113	1113	2020	1941-10-06	79.1108	2020-10-26 10:30:00	1	1	COVID 19		0	Housse fermée						0
1114	1114	2020	1931-05-15	89.5126	2020-10-26 02:00:00	1	1	COVID 19		0	Housse fermée						0
1115	1115	2020	1953-12-14	66.9144	2020-10-26 17:50:00	1	1	COVID 19		0	Housse fermée						0
1124	1124	2020	1930-02-07	90.7857	2020-10-28 19:00:00	1	1	COVID 19		0	Housse fermée						0
1126	1126	2020	1952-07-01	68.376	2020-10-29 05:40:00	1	1	COVID 19		0	Housse fermée						0
1128	1128	2020	1933-05-02	87.5552	2020-10-29 15:10:00	1	1	COVID 19		0	Housse fermée						0
1130	1130	2020	1955-09-12	65.1779	2020-10-29 22:30:00	1	1	COVID 19		0	Housse fermée						0
1134	1134	2020	1935-11-18	85.0083	2020-10-30 00:30:00	1	1	COVID 19		0	Housse fermée						0
1147	1147	2020	1940-04-19	80.5953	2020-11-02 06:30:00	1	1	COVID 19		0	Housse fermée						0
1148	1148	2020	1934-11-17	86.0197	2020-11-02 04:30:00	1	1	COVID 19		0	Housse fermée						0
1155	1155	2020	1936-10-10	84.1268	2020-11-04 06:35:00	1	1	COVID 19		0	Housse fermée						0
1163	1163	2020	1939-05-06	81.5586	2020-11-04 21:00:00	1	1	COVID 19		0	Housse fermée						0
1164	1164	2020	1939-12-29	80.9094	2020-11-04 22:45:00	1	1	COVID 19		0	Housse fermée						0
1169	1169	2020	1943-11-04	77.0585	2020-11-05 08:30:00	1	1	COVID 19		0	Housse fermée						0
1172	1172	2020	1993-06-25	27.3855	2020-11-05 16:55:00	1	1	COVID 19		0	Housse fermée						0
1173	1173	2020	1941-04-04	79.6462	2020-11-05 20:20:00	1	1	COVID 19		0	Housse fermée						0
1174	1174	2020	1942-09-05	78.2257	2020-11-06 09:30:00	1	1	COVID 19		0	Housse fermée						0
1187	1187	2020	1935-09-16	85.2066	2020-11-08 10:10:00	1	1	COVID 19		0	Housse fermée						0
1188	1188	2020	1938-03-14	82.7134	2020-11-08 09:30:00	1	1	COVID 19		0	Housse fermée						0
1189	1189	2020	1945-01-01	75.9057	2020-11-08 14:00:00	1	1	COVID 19		0	Housse fermée						0
1190	1190	2020	1940-04-26	80.5945	2020-11-08 23:30:00	1	1	COVID 19		0	Housse fermée						0
1193	1193	2020	1934-02-27	86.7595	2020-11-09 05:00:00	1	1	COVID 19		0	Housse fermée						0
1194	1194	2020	1932-11-17	88.0394	2020-11-09 09:30:00	1	1	COVID 19		0	Housse fermée						0
1195	1195	2020	1940-12-31	79.9153	2020-11-10 02:15:00	1	1	COVID 19		0	Housse fermée						0
1206	1206	2020	1949-01-13	71.8788	2020-11-11 18:00:00	1	1	COVID 19		0	Housse fermée						0
1207	1207	2020	1931-01-22	89.868	2020-11-11 20:00:00	1	1	COVID 19		0	Housse fermée						0
1210	1210	2020	1956-01-05	64.8996	2020-11-12 08:30:00	1	1	COVID 19		0	Housse fermée						0
1212	1212	2020	1956-12-28	63.9192	2020-11-12 12:31:00	1	1	COVID 19		0	Housse fermée						0
1213	1213	2020	1959-12-19	60.9437	2020-11-12 11:00:00	1	1	COVID 19		0	Housse fermée						0
1214	1214	2020	1932-02-22	88.7856	2020-11-12 17:40:00	1	1	COVID 19		0	Housse fermée						0
1215	1215	2020	1934-04-09	86.6571	2020-11-12 20:30:00	1	1	COVID 19		0	Housse fermée						0
1216	1216	2020	1971-05-29	49.4952	2020-11-12 18:10:00	1	1	COVID 19		0	Housse fermée						0
1217	1217	2020	1928-11-10	92.0712	2020-11-13 00:05:00	1	1	COVID 19		0	Housse fermée						0
1218	1218	2020	1934-08-05	86.3344	2020-11-13 01:15:00	1	1	COVID 19		0	Housse fermée						0
1219	1219	2020	1925-02-18	95.8005	2020-11-13 04:30:00	1	1	COVID 19		0	Housse fermée						0
1220	1220	2020	1934-09-27	86.1891	2020-11-13 00:05:00	1	1	COVID 19		0	Housse fermée						0
1234	1234	2020	1946-10-29	74.1001	2020-11-15 12:30:00	1	1	COVID 19		0	Housse fermée						0
1235	1235	2020	1952-11-25	68.021	2020-11-15 15:40:00	1	1	COVID 19		0	Housse fermée						0
1236	1236	2020	1936-10-19	84.1342	2020-11-15 23:30:00	1	1	COVID 19		0	Housse fermée						0
1237	1237	2020	1949-01-24	71.8608	2020-11-16 04:25:00	1	1	COVID 19		0	Housse fermée						0
1243	1243	2020	1948-02-24	72.7831	2020-11-17 20:00:00	1	1	COVID 19		0	Housse fermée						0
1244	1244	2020	1947-06-28	73.4435	2020-11-17 20:45:00	1	1	COVID 19		0	Housse fermée						0
1249	1249	2020	1945-10-18	75.1398	2020-11-19 00:20:00	1	1	COVID 19		0	Housse fermée						0
1254	1254	2020	1946-06-08	74.5033	2020-11-19 17:03:00	1	1	COVID 19		0	Housse fermée						0
1267	1267	2020	1943-12-31	76.9503	2020-11-22 21:00:00	1	1	COVID 19		0	Housse fermée						0
1268	1268	2020	1942-11-16	78.073	2020-11-22 15:15:00	1	1	COVID 19		0	Housse fermée						0
1274	1274	2020	1970-02-15	50.8076	2020-11-23 18:45:00	1	1	COVID 19		0	Housse fermée						0
1275	1275	2020	1948-01-08	72.9282	2020-11-23 18:55:00	1	1	COVID 19		0	Housse fermée						0
1276	1276	2020	1930-08-07	90.3606	2020-11-23 15:05:00	1	1	COVID 19		0	Housse fermée						0
1280	1280	2020	1943-04-13	77.6725	2020-11-24 11:15:00	1	1	COVID 19		0	Housse fermée						0
1281	1281	2020	1939-09-27	81.2178	2020-11-24 12:10:00	1	1	COVID 19		0	Housse fermée						0
1282	1282	2020	1936-05-30	84.5467	2020-11-24 13:00:00	1	1	COVID 19		0	Housse fermée						0
1284	1284	2020	1937-07-23	83.3992	2020-11-24 17:25:00	1	1	COVID 19		0	Housse fermée						0
1315	1315	2020	1935-08-13	85.36	2020-11-30 09:45:00	1	1	COVID 19		0	Housse fermée						0
1316	1316	2020	1963-03-15	57.7548	2020-11-30 11:40:00	1	1	COVID 19		0	Housse fermée						0
1321	1321	2020	1953-01-13	67.9303	2020-12-01 13:00:00	1	1	COVID 19		0	Housse fermée						0
1328	1328	2020	1932-05-29	88.577	2020-12-03 14:10:00	1	1	COVID 19		0	Housse fermée						0
1333	1333	2020	1935-12-01	85.0664	2020-12-03 05:20:00	1	1	COVID 19		0	Housse fermée						0
1350	1350	2020	1940-09-05	80.3114	2020-12-07 15:55:00	1	1	COVID 19		0	Housse fermée						0
1351	1351	2020	1935-02-13	85.876	2020-12-07 17:38:00	1	1	COVID 19		0	Housse fermée						0
1353	1353	2020	1931-04-28	89.6778	2020-12-08 09:30:00	1	1	COVID 19		0	Housse fermée						0
1359	1359	2020	1926-03-05	94.8328	2020-12-09 23:35:00	1	1	COVID 19		0	Housse fermée						0
1363	1363	2020	1955-06-21	65.519	2020-12-10 10:40:00	1	1	COVID 19		0	Housse fermée						0
1382	1382	2020	1953-07-19	67.4534	2020-12-14 11:45:00	1	1	COVID 19		0	Housse fermée						0
1392	1392	2020	1936-12-11	84.0741	2020-12-17 01:00:00	1	1	COVID 19		0	Housse fermée						0
1422	1422	2020	1945-05-01	75.701	2020-12-23 21:10:00	1	1	COVID 19		0	Housse fermée						0
1425	1425	2020	1952-09-02	68.3571	2020-12-24 08:30:00	1	1	COVID 19		0	Housse fermée						0
1438	1438	2020	1931-11-12	89.1916	2020-12-28 22:00:00	1	1	COVID 19		0	Housse fermée						0
1442	1442	2020	1937-05-06	83.7078	2020-12-29 08:00:00	1	1	COVID 19		0	Housse fermée						0
1443	1443	2020	1934-08-08	86.4531	2020-12-29 08:45:00	1	1	COVID 19		0	Housse fermée						0
1444	1444	2020	1953-05-01	67.7108	2020-12-29 10:15:00	1	1	COVID 19		0	Housse fermée						0
1469	15	2021	1953-02-15	67.9332	2021-01-04 15:00:00	1	1	COVID 19		0	Housse fermée						0
1478	24	2021	1939-11-16	81.1996	2021-01-06 20:25:00	1	1	COVID 19		0	Housse fermée						0
1497	43	2021	1939-06-13	81.6382	2021-01-10 22:35:00	1	1	COVID 19		0	Housse fermée						0
1511	57	2021	1932-01-28	89.021	2021-01-12 16:00:00	1	1	COVID 19		0	Housse fermée						0
1535	81	2021	1934-02-23	86.9619	2021-01-18 02:30:00	1	1	COVID 19		0	Housse fermée						0
1548	94	2021	1937-02-22	83.9725	2021-01-21 23:00:00	1	1	COVID 19		0	Housse fermée						0
1571	117	2021	1997-07-22	23.5299	2021-01-25 09:45:00	1	1	COVID 19		0	Housse fermée						0
1575	121	2021	1946-08-01	74.5412	2021-01-26 13:02:00	1	1	COVID 19		0	Housse fermée						0
1577	123	2021	1932-08-31	88.4675	2021-01-26 15:30:00	1	1	COVID 19		0	Housse fermée						0
1589	135	2021	1948-03-25	72.8979	2021-01-28 17:45:00	1	1	COVID 19		0	Housse fermée						0
1590	136	2021	1967-04-13	53.8354	2021-01-28 22:30:00	1	1	COVID 19		0	Housse fermée						0
1636	182	2021	1941-07-20	79.6128	2021-02-08 16:15:00	1	1	COVID 19		0	Housse fermée						0
1643	189	2021	1955-07-14	65.6244	2021-02-09 21:20:00	1	1	COVID 19		0	Housse fermée						0
1645	191	2021	1946-10-15	74.3779	2021-02-10 22:30:00	1	1	COVID 19		0	Housse fermée						0
1664	210	2021	1954-07-29	66.5963	2021-02-14 15:15:00	1	1	COVID 19		0	Housse fermée						0
1676	222	2021	1965-08-18	55.5438	2021-02-18 11:55:00	1	1	COVID 19		0	Housse fermée						0
1741	287	2021	1937-03-25	84.002	2021-03-04 17:30:00	1	1	COVID 19		0	Housse fermée						0
1814	360	2021	1940-12-28	80.2903	2021-03-23 22:40:00	1	1	COVID 19		0	Housse fermée						0
2105	651	2021	2021-05-27	0.0165811	2021-06-02 01:15:00	1	1	COVID 19		0	Enfant						0
293	293	2020	1932-04-12	87.9722	2020-03-10 20:30:00	1	1	COVID 19		0	COVID 19						0
1833	379	2021	1945-01-23	76.2273	2021-03-27 23:00:00	1	1	COVID 19		0	COVID 19						0
1834	380	2021	1936-04-18	85.0056	2021-03-30 00:50:00	1	1	COVID 19		0	COVID 19						0
1845	391	2021	1945-11-04	75.4582	2021-04-01 06:00:00	1	1	COVID 19		0	COVID 19						0
1904	450	2021	1928-06-07	92.9165	2021-04-14 12:15:00	1	1	COVID 19		0	COVID 19						0
1933	479	2021	1945-11-05	75.5066	2021-04-19 22:00:00	1	1	COVID 19		0	COVID 19						0
1936	482	2021	1933-11-14	87.4926	2021-04-20 19:15:00	1	1	COVID 19		0	COVID 19						0
1939	485	2021	1965-07-29	55.7685	2021-04-21 11:45:00	1	1	COVID 19		0	COVID 19						0
1940	486	2021	1944-03-18	77.1475	2021-04-21 20:30:00	1	1	COVID 19		0	COVID 19						0
1943	489	2021	1947-07-03	73.855	2021-04-22 01:54:00	1	1	COVID 19		0	COVID 19						0
1966	512	2021	1954-02-08	67.2613	2021-04-27 09:15:00	1	1	COVID 19		0	COVID 19						0
2004	550	2021	1968-08-26	52.7295	2021-05-06 06:00:00	1	1	COVID 19		0	COVID 19						0
2026	572	2021	1952-11-04	68.561	2021-05-10 18:45:00	1	1	COVID 19		0	COVID 19						0
2104	650	2021	1932-10-27	88.6568	2021-06-01 18:00:00	1	1	COVID 19		0	COVID 19						0
2181	727	2021	1943-11-11	77.666	2021-06-22 02:15:00	1	1	COVID 19		0	COVID 19						0
2289	835	2021	1929-12-09	91.6804	2021-07-22 08:30:00	1	1	COVID 19		0	COVID 19						0
2335	881	2021	1931-12-15	89.6953	2021-08-02 18:50:00	1	1	COVID 19		0	COVID 19						0
2440	986	2021	1958-09-26	62.9722	2021-08-30 20:23:00	1	1	COVID 19		0	COVID 19						0
2513	1059	2021	1956-09-05	65.0762	2021-09-16 19:45:00	1	1	COVID 19		0	COVID 19						0
2593	1139	2021	1926-10-23	95.0213	2021-10-06 18:30:00	1	1	COVID 19		0	COVID 19						0
2612	1158	2021	1948-01-01	73.8299	2021-10-11 22:00:00	1	1	COVID 19		0	COVID 19						0
2621	1167	2021	1938-08-22	83.2011	2021-10-13 09:30:00	1	1	COVID 19		0	COVID 19						0
2681	1227	2021	1945-05-14	76.5121	2021-10-28 21:51:00	1	1	COVID 19		0	COVID 19						0
2703	1249	2021	1953-01-05	68.8744	2021-11-03 04:00:00	1	1	COVID 19		0	COVID 19						0
2751	1297	2021	1935-05-13	86.5722	2021-11-15 20:15:00	1	1	COVID 19		0	COVID 19						0
2760	1306	2021	1954-06-11	67.4862	2021-11-18 11:00:00	1	1	COVID 19		0	COVID 19						0
2794	1340	2021	1935-04-01	86.7158	2021-11-26 06:00:00	1	1	COVID 19		0	COVID 19						0
2802	1348	2021	1956-01-02	65.9506	2021-11-27 23:00:00	1	1	COVID 19		0	COVID 19						0
2804	1350	2021	1937-09-08	84.2814	2021-11-28 17:00:00	1	1	COVID 19		0	COVID 19						0
2827	1373	2021	1946-12-31	74.9705	2021-12-01 05:30:00	1	1	COVID 19		0	COVID 19						0
2829	1375	2021	1945-04-15	76.6842	2021-12-01 18:00:00	1	1	COVID 19		0	COVID 19						0
2830	1376	2021	1934-11-27	87.0733	2021-12-01 18:05:00	1	1	COVID 19		0	COVID 19						0
2842	1388	2021	1937-07-24	84.425	2021-12-05 03:00:00	1	1	COVID 19		0	COVID 19						0
2843	1389	2021	1942-01-24	79.9191	2021-12-05 11:35:00	1	1	COVID 19		0	COVID 19						0
2879	1425	2021	1934-11-25	87.1115	2021-12-13 17:08:00	1	1	COVID 19		0	COVID 19						0
2886	1432	2021	1940-05-29	81.6049	2021-12-15 19:20:00	1	1	COVID 19		0	COVID 19						0
2889	1435	2021	1950-06-30	71.5139	2021-12-16 14:01:00	1	1	COVID 19		0	COVID 19						0
2963	8	2022	1952-09-24	69.3247	2022-01-03 12:20:00	1	1	COVID 19		0	COVID 19						0
2966	11	2022	1951-07-25	70.497	2022-01-04 09:48:00	1	1	COVID 19		0	COVID 19						0
2968	13	2022	1946-07-24	75.5027	2022-01-04 11:35:00	1	1	COVID 19		0	COVID 19						0
2970	15	2022	1947-03-09	74.8811	2022-01-05 14:00:00	1	1	COVID 19		0	COVID 19						0
2972	17	2022	1941-11-18	80.1888	2022-01-05 21:45:00	1	1	COVID 19		0	COVID 19						0
2976	21	2022	1936-08-26	85.4233	2022-01-06 12:20:00	1	1	COVID 19		0	COVID 19						0
2979	24	2022	1935-03-07	86.8983	2022-01-06 21:00:00	1	1	COVID 19		0	COVID 19						0
2983	28	2022	1921-03-11	100.896	2022-01-07 02:40:00	1	1	COVID 19		0	COVID 19						0
2984	29	2022	1935-07-30	86.5031	2022-01-07 15:00:00	1	1	COVID 19		0	COVID 19						0
3024	69	2022	1953-09-17	68.3792	2022-01-16 09:35:00	1	1	COVID 19		0	COVID 19						0
3034	79	2022	1954-09-25	67.3696	2022-01-20 22:00:00	1	1	COVID 19		0	COVID 19						0
3035	80	2022	1947-09-30	74.3574	2022-01-19 11:15:00	1	1	COVID 19		0	COVID 19						0
3038	83	2022	1940-01-12	82.0797	2022-01-20 02:00:00	1	1	COVID 19		0	COVID 19						0
3040	85	2022	1936-02-23	85.9709	2022-01-21 08:40:00	1	1	COVID 19		0	COVID 19						0
3042	87	2022	1929-05-25	92.726	2022-01-21 23:45:00	1	1	COVID 19		0	COVID 19						0
3043	88	2022	1945-10-15	76.3249	2022-01-22 14:11:00	1	1	COVID 19		0	COVID 19						0
3045	90	2022	1931-10-04	90.3672	2022-01-23 00:50:00	1	1	COVID 19		0	COVID 19						0
3047	92	2022	1955-01-03	67.1019	2022-01-23 04:30:00	1	1	COVID 19		0	COVID 19						0
3050	95	2022	1958-08-15	63.4884	2022-01-24 06:15:00	1	1	COVID 19		0	COVID 19						0
3051	96	2022	1949-09-08	72.428	2022-01-24 05:15:00	1	1	COVID 19		0	COVID 19						0
3057	102	2022	1935-06-01	86.714	2022-01-25 14:40:00	1	1	COVID 19		0	COVID 19						0
3058	103	2022	1970-03-24	51.8788	2022-01-25 18:25:00	1	1	COVID 19		0	COVID 19						0
3062	107	2022	1971-08-07	50.5087	2022-01-26 16:00:00	1	1	COVID 19		0	COVID 19						0
3068	113	2022	1952-09-29	69.379	2022-01-28 08:20:00	1	1	COVID 19		0	COVID 19						0
3071	116	2022	1934-07-16	87.601	2022-01-29 08:50:00	1	1	COVID 19		0	COVID 19						0
3073	118	2022	1956-05-11	65.7661	2022-01-29 15:15:00	1	1	COVID 19		0	COVID 19						0
3081	126	2022	1928-04-21	93.8459	2022-01-31 18:10:00	1	1	COVID 19		0	COVID 19						0
3082	127	2022	1956-03-20	65.9147	2022-01-31 20:30:00	1	1	COVID 19		0	COVID 19						0
3089	134	2022	1938-02-10	84.038	2022-02-02 21:00:00	1	1	COVID 19		0	COVID 19						0
3101	146	2022	1933-02-05	89.0615	2022-02-05 11:00:00	1	1	COVID 19		0	COVID 19						0
3109	154	2022	1928-07-07	93.6557	2022-02-08 08:00:00	1	1	COVID 19		0	COVID 19						0
3111	156	2022	1936-04-18	85.8701	2022-02-08 14:10:00	1	1	COVID 19		0	COVID 19						0
3116	161	2022	1948-08-22	73.523	2022-02-10 21:10:00	1	1	COVID 19		0	COVID 19						0
3121	166	2022	1933-02-28	89.0177	2022-02-12 10:54:00	1	1	COVID 19		0	COVID 19						0
3132	177	2022	1931-04-02	90.9378	2022-02-15 07:00:00	1	1	COVID 19		0	COVID 19						0
3135	180	2022	1933-06-03	88.7678	2022-02-16 05:30:00	1	1	COVID 19		0	COVID 19						0
3138	183	2022	1926-03-14	95.9964	2022-02-16 16:35:00	1	1	COVID 19		0	COVID 19						0
3142	187	2022	1926-07-11	95.6736	2022-02-17 20:20:00	1	1	COVID 19		0	COVID 19						0
3143	188	2022	1920-07-11	101.677	2022-02-18 02:00:00	1	1	COVID 19		0	COVID 19						0
3152	197	2022	1939-05-11	82.842	2022-02-21 07:50:00	1	1	COVID 19		0	COVID 19						0
3157	202	2022	1942-03-25	79.9726	2022-02-22 23:50:00	1	1	COVID 19		0	COVID 19						0
3166	211	2022	1937-08-22	84.5684	2022-02-24 11:10:00	1	1	COVID 19		0	COVID 19						0
3167	212	2022	1950-05-25	71.8041	2022-02-24 12:15:00	1	1	COVID 19		0	COVID 19						0
3176	221	2022	1939-10-11	82.4353	2022-02-25 21:30:00	1	1	COVID 19		0	COVID 19						0
3207	252	2022	1963-04-16	58.9257	2022-03-04 21:26:00	1	1	COVID 19		0	COVID 19						0
3223	268	2022	1929-01-25	93.1787	2022-03-08 05:40:00	1	1	COVID 19		0	COVID 19						0
3333	378	2022	1938-08-07	83.7216	2022-04-06 09:30:00	1	1	COVID 19		0	COVID 19						0
3350	395	2022	1957-08-08	64.7108	2022-04-08 10:40:00	1	1	COVID 19		0	COVID 19						0
3367	412	2022	1930-02-15	92.2235	2022-04-14 13:44:00	1	1	COVID 19		0	COVID 19						0
3384	429	2022	1944-09-02	77.6737	2022-04-16 21:29:00	1	1	COVID 19		0	COVID 19						0
3392	437	2022	1946-04-13	76.0685	2022-04-19 00:20:00	1	1	COVID 19		0	COVID 19						0
3393	438	2022	1948-12-27	73.3609	2022-04-19 17:30:00	1	1	COVID 19		0	COVID 19						0
3397	442	2022	1932-09-12	89.6624	2022-04-19 19:02:00	1	1	COVID 19		0	COVID 19						0
3398	443	2022	1926-06-29	95.8752	2022-04-20 10:40:00	1	1	COVID 19		0	COVID 19						0
3407	452	2022	1953-07-14	68.8189	2022-04-21 21:30:00	1	1	COVID 19		0	COVID 19						0
3419	464	2022	1948-07-16	73.8204	2022-04-23 11:00:00	1	1	COVID 19		0	COVID 19						0
3423	468	2022	1929-07-01	92.8776	2022-04-24 08:00:00	1	1	COVID 19		0	COVID 19						0
3436	481	2022	1938-10-26	83.5622	2022-04-28 05:03:00	1	1	COVID 19		0	COVID 19						0
3443	488	2022	1929-04-03	93.1345	2022-04-29 02:05:00	1	1	COVID 19		0	COVID 19						0
3458	503	2022	1948-05-12	74.0319	2022-05-05 15:10:00	1	1	COVID 19		0	COVID 19						0
3470	515	2022	1958-03-28	64.1588	2022-05-08 22:45:00	1	1	COVID 19		0	COVID 19						0
3477	522	2022	1948-09-19	73.6939	2022-05-12 06:30:00	1	1	COVID 19		0	COVID 19						0
3600	645	2022	1967-10-05	54.7336	2022-06-15 18:33:00	1	1	COVID 19		0	COVID 19						0
3699	744	2022	1990-10-26	31.751	2022-07-19 02:44:00	1	1	COVID 19		0	COVID 19						0
3701	746	2022	1942-01-01	80.6017	2022-07-19 14:55:00	1	1	COVID 19		0	COVID 19						0
3739	784	2022	1943-07-08	79.1092	2022-07-27 20:25:00	1	1	COVID 19		0	COVID 19						0
3760	805	2022	1953-01-18	69.5872	2022-08-03 07:45:00	1	1	COVID 19		0	COVID 19						0
3767	812	2022	1930-05-27	92.2544	2022-08-04 20:55:00	1	1	COVID 19		0	COVID 19						0
3768	813	2022	1948-11-02	73.8053	2022-08-04 22:30:00	1	1	COVID 19		0	COVID 19						0
3776	821	2022	1945-03-25	77.4205	2022-08-06 12:00:00	1	1	COVID 19		0	COVID 19						0
3784	829	2022	1943-04-24	79.345	2022-08-07 22:30:00	1	1	COVID 19		0	COVID 19						0
3803	848	2022	1946-05-14	76.2958	2022-08-10 23:00:00	1	1	COVID 19		0	COVID 19						0
4013	1058	2022	1937-06-25	85.3402	2022-10-06 04:00:00	1	1	COVID 19		0	COVID 19						0
4066	1111	2022	1951-01-10	71.8369	2022-10-24 11:40:00	1	1	COVID 19		0	COVID 19						0
4122	1167	2022	1935-02-25	87.7642	2022-11-08 22:45:00	1	1	COVID 19		0	COVID 19						0
4308	1353	2022	1928-04-05	94.7804	2022-12-22 20:30:00	1	1	COVID 19		0	COVID 19						0
4317	1362	2022	1950-02-13	72.9154	2022-12-26 02:30:00	1	1	COVID 19		0	COVID 19						0
4320	1365	2022	1942-11-18	80.1594	2022-12-26 04:15:00	1	1	COVID 19		0	COVID 19						0
3316	361	2022	1957-11-24	64.3937	2022-03-31 16:30:00	1	1	COVID 19		0	Contre indication médicale						0
1074	1074	2020	1943-03-03	77.6776	2020-10-16 07:30:00	1	1	COVID 19		0	Contexte						0
1256	1256	2020	1948-08-25	72.289	2020-11-20 12:00:00	1	1	COVID 19		0	Contexte						0
1729	275	2021	1945-01-01	76.2156	2021-03-01 16:25:00	1	1	COVID 19		0	Contexte						0
1766	312	2021	1959-08-29	61.5745	2021-03-10 16:11:00	1	1	COVID 19		0	Contexte						0
1283	1283	2020	1950-12-02	70.0283	2020-11-24 08:00:00	1	1	COVID 19		0	A la demande du service						0
1297	1297	2020	1938-07-23	82.4065	2020-11-27 08:40:00	1	1	COVID 19		0	A la demande du service						0
1621	167	2021	1951-08-04	69.5562	2021-02-05	1	1	COVID 19		0							0
3999	1044	2022	1947-07-29	75.2352	2022-10-03 19:55:00	1	1	Décès de cause inconnue		1		0	Opposition des proches	Téléphonique	Immédiat	Don	0
586	586	2020	1928-05-15	92.076	2020-05-19 17:50:00	1	1	Décès de cause inconnue		1		1		Téléphonique	Immédiat		1
928	928	2020	1968-06-09	52.2861	2020-09-08 10:15:00	1	1	Décès de cause inconnue		0	Contre indication médicale						0
1293	1293	2020	1950-02-25	70.8017	2020-11-26 14:50:00	1	1	Décès de cause inconnue		0	Contre indication médicale						0
628	628	2020	1927-09-27	92.7584	2020-06-06 20:00:00	1	1	Délai		1		0	Opposition des proches	Téléphonique	Immédiat	Don	0
1349	1349	2020	1934-10-25	86.1757	2020-12-06 02:45:00	1	1	Délai		1		0	Opposition des proches	Téléphonique	Réflexion		0
1956	502	2021	1944-03-23	77.1437	2021-04-25 10:45:00	1	1	Délai		1		0	Opposition des proches	Téléphonique	Réflexion		0
2097	643	2021	1928-06-04	93.0497	2021-05-30 03:30:00	1	1	Délai		1		0	Opposition du vivant	Téléphonique	Immédiat	Don	0
2148	694	2021	1935-09-14	85.8059	2021-06-13 03:50:00	1	1	Délai		1		0	Opposition des proches	Téléphonique	Réflexion		0
2375	921	2021	1972-02-11	49.5425	2021-08-15 00:20:00	1	1	Délai		1		0	Opposition des proches	Téléphonique	Réflexion	Don	0
2421	967	2021	1950-01-23	71.6391	2021-08-26 06:15:00	1	1	Délai		1		0	Opposition des proches	Téléphonique	Immédiat	Don	0
2733	1279	2021	1942-10-12	79.1371	2021-11-11 00:55:00	1	1	Délai		1		0	Opposition des proches	Téléphonique	Réflexion		0
2880	1426	2021	1955-09-07	66.316	2021-12-14 07:58:00	1	1	Délai		1		0	Opposition du vivant	Téléphonique	Immédiat	Don	0
2899	1445	2021	2002-12-11	19.0365	2021-12-19 07:50:00	1	1	Délai		1		0	Opposition des proches	Téléphonique	Immédiat	Don	0
4023	1068	2022	1949-06-22	73.3485	2022-10-09 05:15:00	1	1	Délai		1		0	Opposition des proches	Téléphonique	Immédiat	Don	0
4063	1108	2022	1946-04-24	76.5516	2022-10-23 08:05:00	1	1	Délai		1		0	Opposition des proches	Téléphonique	Immédiat	Don	0
4400	54	2023	1938-02-10	84.9869	2023-01-15 05:35:00	1	1	Délai		1		0	Opposition du vivant	Téléphonique	Immédiat	Indéterminé	0
649	649	2020	1954-12-27	65.5103	2020-06-14 05:55:00	1	1	Délai		1		1		Téléphonique	Réflexion		1
933	933	2020	1966-07-11	54.2009	2020-09-08 08:00:00	1	1	Délai		1		1		De visu	Réflexion		1
1347	1347	2020	1958-05-11	62.6174	2020-12-06 08:40:00	1	1	Délai		1		1		Téléphonique	Réflexion		1
1891	437	2021	1970-07-01	50.8146	2021-04-11 08:15:00	1	1	Délai		1		1		Téléphonique	Immédiat		1
1928	474	2021	1966-03-30	55.0916	2021-04-18 10:40:00	1	1	Délai		1		1		Téléphonique	Immédiat		1
1992	538	2021	1938-11-26	82.4881	2021-05-02 04:10:00	1	1	Délai		1		1		Téléphonique	Réflexion		1
2037	583	2021	1950-03-22	71.1914	2021-05-12 20:40:00	1	1	Délai		1		1		Téléphonique	Immédiat		1
2086	632	2021	1925-01-30	96.379	2021-05-24 08:00:00	1	1	Délai		1		1		Téléphonique	Immédiat		1
2176	722	2021	1933-06-14	88.0777	2021-06-20 08:30:00	1	1	Délai		1		1		Téléphonique	Immédiat		1
2231	777	2021	1955-01-05	66.5462	2021-07-06 08:30:00	1	1	Délai		1		1		Téléphonique	Réflexion		1
2309	855	2021	1942-07-11	79.0935	2021-07-25 03:00:00	1	1	Délai		1		1		de visu	Immédiat		1
2497	1043	2021	1948-10-24	72.9345	2021-09-12 02:37:00	1	1	Délai		1		1		Téléphonique	Immédiat		1
2563	1109	2021	1946-03-14	75.598	2021-09-29 06:25:00	1	1	Délai		1		1		Téléphonique	Immédiat		1
2581	1127	2021	1935-05-06	86.4703	2021-10-02 16:00:00	1	1	Délai		1		1		Téléphonique	Immédiat		1
2661	1207	2021	1949-04-25	72.5469	2021-10-23 14:38:00	1	1	Délai		1		1		Téléphonique	Réflexion		1
2721	1267	2021	1955-01-14	66.8603	2021-11-06 23:50:00	1	1	Délai		1		1		Téléphonique	Immédiat		1
2723	1269	2021	1933-10-05	88.1558	2021-11-08 20:30:00	1	1	Délai		1		1		Téléphonique	Réflexion		1
2788	1334	2021	1942-02-27	79.7958	2021-11-24 11:15:00	1	1	Délai		1		1		Téléphonique	Immédiat		1
2876	1422	2021	1959-09-27	62.2513	2021-12-11 17:20:00	1	1	Délai		1		1		Téléphonique	Réflexion		1
2935	1481	2021	1939-02-06	82.949	2021-12-28 09:05:00	1	1	Délai		1		1		Téléphonique	Immédiat		1
3027	72	2022	1944-10-29	77.2697	2022-01-16 10:20:00	1	1	Délai		1		1		Téléphonique	Immédiat		1
3049	94	2022	1953-01-11	69.0806	2022-01-23 10:15:00	1	1	Délai		1		1		Téléphonique	Immédiat		1
4364	18	2023	1955-01-20	68.0064	2023-01-05 08:25:00	1	1	Délai		1		1		Téléphonique	Réflexion		1
4791	445	2023	1945-12-21	77.3984	2023-04-26 09:35:00	1	1	Délai		1		1		Téléphonique	Immédiat		1
5168	822	2023	1951-08-22	72.0256	2023-08-13 08:00:00	1	1	Délai		1		1		Téléphonique	Réflexion		1
5214	868	2023	1950-08-15	73.0826	2023-08-27 03:30:00	1	1	Délai		1		1		Téléphonique	Réflexion		1
2451	997	2021	1964-01-17	57.6667	2021-09-02 08:03:00	1	1	Délai		0	Famille injoignable à temps						0
2638	1184	2021	1949-10-23	72.034	2021-10-17 09:30:00	1	1	Délai		0	Famille injoignable à temps						0
2745	1291	2021	1934-08-03	87.3429	2021-11-14 04:10:00	1	1	Délai		0	Transport de corps						0
1946	492	2021	1937-11-26	83.4588	2021-04-21 10:48:00	1	1	Délai		0	Logistique CHPOT						0
1964	510	2021	1942-10-27	78.552	2021-04-26 11:30:00	1	1	Délai		0	Logistique CHPOT						0
4821	475	2023	1990-12-06	32.4295	2023-05-03 18:50:00	1	1	Encéphalopathie infectieuse		0	Contre indication médicale						0
5004	658	2023	1926-11-29	96.6294	2023-06-22 17:35:00	1	1	Encéphalopathie infectieuse		0	Transport de corps						0
4810	464	2023	1958-11-05	64.5335	2023-05-02 17:50:00	1	1	Encéphalopathie infectieuse		0	Logistique CHPOT						0
4351	5	2023	1976-02-17	46.9075	2023-01-02 05:45:00	1	1	Hémodilution		1		0	Opposition des proches	Téléphonique	Immédiat	Indéterminé	0
4711	365	2023	1947-05-13	75.9509	2023-04-06 01:43:00	1	1	Hémodilution		1		0	Opposition des proches	De visu	Réflexion	Don	0
2138	684	2021	1952-07-26	68.9203	2021-06-09 21:35:00	1	1	Hémodilution		1		1		Téléphonique	Réflexion		1
2903	1449	2021	1958-04-01	63.7673	2021-12-21 01:59:00	1	1	Hémodilution		1		1		Téléphonique	Réflexion		1
4925	579	2023	1952-10-02	70.7035	2023-05-29 18:15:00	1	1	Hémodilution		1		1		De visu	Immédiat		1
4606	260	2023	1945-04-15	77.9529	2023-03-09 19:30:00	1	1	Hémodilution		0	Transport de corps						0
1345	1345	2020	1961-10-24	59.1602	2020-12-06 11:30:00	1	1	Hémodilution		0	Soins de conservation déjà réalisés						0
626	626	2020	1984-11-16	35.5797	2020-06-06 13:45:00	1	1	Hémodilution		0	OML						0
4605	259	2023	1971-08-07	51.6238	2023-03-09 16:28:00	2	1	Hémodilution		0	OML						0
712	712	2020	1955-11-12	64.6839	2020-07-02 14:58:00	1	1	Hémodilution		0	Logistique CHPOT						0
2504	1050	2021	1950-12-30	70.7584	2021-09-14 19:50:00	1	1	Hémodilution		0	Logistique CHPOT						0
2598	1144	2021	1946-10-19	75.0212	2021-10-07 17:45:00	1	1	Hémodilution		0	Logistique CHPOT						0
4213	1258	2022	1954-02-24	68.8153	2022-12-01 14:00:00	1	1	Hémodilution		0	Logistique CHPOT						0
1352	1352	2020	1946-11-11	74.0433	2020-11-07 19:23:00	1	1	Hémodilution		0	Famille injoignable à temps						0
871	871	2020	1951-08-13	69.0514	2020-08-13 18:35:00	1	1	Hémopathie maligne	Aplasie	1		0	Opposition des proches	Téléphonique	Immédiat		0
1480	26	2021	1952-06-03	68.6439	2021-01-07 00:30:00	1	1	Hémopathie maligne	Aplasie	1		0	Opposition des proches	Téléphonique	Réflexion	Indéterminé	0
1765	311	2021	1954-01-06	67.2215	2021-03-10 20:35:00	1	1	Hémopathie maligne	Aplasie	1		0	Opposition du vivant	Téléphonique	Immédiat	Indéterminé	0
4486	140	2023	1947-03-09	75.9672	2023-02-06 00:18:00	1	1	Hémopathie maligne	Aplasie	1		0	Opposition des proches	Téléphonique	Réflexion	Indéterminé	0
113	113	2020	1948-11-20	71.2353	2020-01-27 21:30:00	1	1	Hémopathie maligne		1		0	Opposition des proches	Téléphonique	Immédiat		0
116	116	2020	1936-12-23	83.1546	2020-01-28 10:00:00	1	1	Hémopathie maligne		1		0	Opposition des proches	Téléphonique	Réflexion		0
146	146	2020	1933-11-23	86.2599	2020-02-04 21:00:00	1	1	Hémopathie maligne		1		0	Opposition des proches	De visu	Immédiat		0
173	173	2020	1930-09-16	89.4648	2020-02-10 15:45:00	1	1	Hémopathie maligne		1		0	Opposition du vivant	Téléphonique	Immédiat		0
199	199	2020	1963-08-10	56.5611	2020-02-16 18:50:00	1	1	Hémopathie maligne		1		0	Opposition des proches	Téléphonique	Immédiat		0
285	285	2020	1932-04-28	87.9257	2020-03-09 21:30:00	1	1	Hémopathie maligne		1		0	Opposition des proches	Téléphonique	Réflexion		0
568	568	2020	1948-01-11	72.4023	2020-05-18 19:45:00	1	1	Hémopathie maligne		1		0	Opposition des proches	Téléphonique	Immédiat	Don	0
630	630	2020	1946-06-29	73.9929	2020-06-07 10:10:00	1	1	Hémopathie maligne		1		0	Opposition des proches	Téléphonique	Réflexion		0
652	652	2020	1952-02-12	68.391	2020-06-16 16:54:00	1	1	Hémopathie maligne		1		0	Opposition des proches	Téléphonique	Immédiat		0
653	653	2020	1941-05-25	79.1174	2020-06-16 20:30:00	1	1	Hémopathie maligne		1		0	Opposition du vivant	Téléphonique	Immédiat		0
887	887	2020	1961-10-04	58.9277	2020-08-23 15:00:00	1	1	Hémopathie maligne		1		0	Opposition du vivant	Téléphonique	Immédiat		0
1270	1270	2020	1946-11-11	74.0856	2020-11-23 05:30:00	1	1	Hémopathie maligne		1		0	Opposition du vivant	Téléphonique	Immédiat	Don	0
1311	1311	2020	1957-08-28	63.3015	2020-11-30 01:11:00	1	1	Hémopathie maligne		1		0	Opposition des proches	Téléphonique	Immédiat	Indéterminé	0
1520	66	2021	1946-01-22	75.0329	2021-01-15 00:30:00	1	1	Hémopathie maligne		1		0	Opposition des proches	Téléphonique	Réflexion		0
1545	91	2021	1957-09-25	63.3686	2021-01-21 13:00:00	1	1	Hémopathie maligne		1		0	Opposition des proches	De visu	Immédiat		0
1593	139	2021	1944-11-12	76.2667	2021-01-29 08:10:00	1	1	Hémopathie maligne		1		0	Opposition des proches	Téléphonique	Réflexion	Indéterminé	0
1733	279	2021	1948-03-02	73.0532	2021-03-03 10:25:00	1	1	Hémopathie maligne		1		0	Opposition du vivant	De visu	Immédiat		0
1837	383	2021	1952-10-06	68.527	2021-03-30 08:30:00	1	1	Hémopathie maligne		1		0	Opposition des proches	De visu	Réflexion	Scientifique	0
1922	468	2021	1935-05-27	85.9551	2021-04-18 14:30:00	1	1	Hémopathie maligne		1		0	Opposition des proches	Téléphonique	Réflexion		0
1937	483	2021	1937-05-09	84.0088	2021-04-21 05:00:00	1	1	Hémopathie maligne		1		0	Opposition des proches	Téléphonique	Réflexion		0
1941	487	2021	1950-05-16	70.9833	2021-04-21 22:00:00	1	1	Hémopathie maligne		1		0	Opposition du vivant	Téléphonique	Immédiat		0
1974	520	2021	1932-09-25	88.6524	2021-04-29 03:00:00	1	1	Hémopathie maligne		1		0	Opposition des proches	Téléphonique	Réflexion	Don	0
1975	521	2021	1954-11-13	66.5051	2021-04-29 08:30:00	1	1	Hémopathie maligne		1		0	Opposition des proches	Téléphonique	Immédiat		0
2118	664	2021	1934-01-20	87.4301	2021-06-03 23:45:00	1	1	Hémopathie maligne		1		0	Opposition des proches	Téléphonique	Réflexion	Indéterminé	0
2286	832	2021	1953-12-30	67.6044	2021-07-21 14:20:00	1	1	Hémopathie maligne		1		0	Opposition des proches	Téléphonique	Immédiat		0
2294	840	2021	1927-06-17	94.1652	2021-07-23 07:00:00	1	1	Hémopathie maligne		1		0	Opposition des proches	Téléphonique	Immédiat	Don	0
2452	998	2021	1942-11-04	78.8849	2021-09-02 23:30:00	1	1	Hémopathie maligne		1		0	Opposition du vivant	Téléphonique	Immédiat	Don	0
2496	1042	2021	1949-01-11	72.7208	2021-09-13 02:30:00	1	1	Hémopathie maligne		1		0	Opposition des proches	Téléphonique	Immédiat	Don	0
2506	1052	2021	1945-06-24	76.2804	2021-09-15 08:30:00	1	1	Hémopathie maligne		1		0	Opposition des proches	Téléphonique	Immédiat	Don	0
2550	1096	2021	1947-07-24	74.23	2021-09-26 22:45:00	1	1	Hémopathie maligne		1		0	Opposition des proches	Téléphonique	Immédiat	Don	0
2552	1098	2021	1950-07-18	71.2458	2021-09-27 17:00:00	1	1	Hémopathie maligne		1		0	Opposition des proches	Téléphonique	Immédiat	Don	0
2861	1407	2021	1950-10-02	71.2386	2021-12-10 01:45:00	1	1	Hémopathie maligne		1		0	Opposition du vivant	Téléphonique	Immédiat	Don	0
2874	1420	2021	1948-06-21	73.5273	2021-12-12 11:14:00	1	1	Hémopathie maligne		1		0	Opposition des proches	Téléphonique	Réflexion	Don	0
2914	1460	2021	1945-10-18	76.2301	2021-12-22	1	1	Hémopathie maligne		1		0	Opposition du vivant	Téléphonique	Immédiat	Don	0
3031	76	2022	1945-01-25	77.0336	2022-01-18 06:35:00	1	1	Hémopathie maligne		1		0	Opposition des proches	De visu	Réflexion	Don	0
3222	267	2022	1933-10-15	88.4557	2022-03-08 08:05:00	1	1	Hémopathie maligne		1		0	Opposition des proches	Téléphonique	Immédiat	Don	0
3325	370	2022	1949-07-20	72.7575	2022-04-04 12:00:00	1	1	Hémopathie maligne		1		0	Opposition du vivant	Téléphonique	Immédiat	Don	0
3450	495	2022	1929-09-24	92.6688	2022-05-03 03:00:00	1	1	Hémopathie maligne		1		0	Opposition des proches	Téléphonique	Immédiat	Don	0
3574	619	2022	1938-04-05	84.233	2022-06-08 01:20:00	1	1	Hémopathie maligne		1		0	Opposition des proches	Téléphonique	Réflexion	Indéterminé	0
3805	850	2022	1946-09-19	75.9442	2022-08-10 14:55:00	1	1	Hémopathie maligne		1		0	Opposition des proches	Téléphonique	Immédiat	Don	0
3899	944	2022	1936-02-02	86.6605	2022-09-09 02:15:00	1	1	Hémopathie maligne		1		0	Opposition des proches	Téléphonique	Immédiat	Don	0
3953	998	2022	1962-06-11	60.326	2022-09-22 23:50:00	1	1	Hémopathie maligne		1		0	Opposition des proches	Téléphonique	Immédiat	Don	0
3970	1015	2022	1932-05-11	90.4441	2022-09-28 02:45:00	1	1	Hémopathie maligne		1		0	Opposition des proches	Téléphonique	Immédiat	Indéterminé	0
4064	1109	2022	1956-11-03	66.0162	2022-10-23 21:30:00	1	1	Hémopathie maligne		1		0	Opposition des proches	Téléphonique	Immédiat	Indéterminé	0
4115	1160	2022	1939-08-15	83.2886	2022-11-07 07:50:00	1	1	Hémopathie maligne		1		0	Opposition des proches	Téléphonique	Réflexion	Scientifique	0
4126	1171	2022	1934-10-06	88.1549	2022-11-09 12:30:00	1	1	Hémopathie maligne		1		0	Opposition des proches	Téléphonique	Immédiat	Don	0
4147	1192	2022	1934-03-07	88.7551	2022-11-15 14:15:00	1	1	Hémopathie maligne		1		0	Opposition des proches	Téléphonique	Immédiat	Indéterminé	0
4183	1228	2022	1932-05-14	90.5928	2022-11-24 09:00:00	1	1	Hémopathie maligne		1		0	Opposition des proches	Téléphonique	Immédiat	Don	0
4294	1339	2022	1935-01-10	88.0002	2022-12-19 02:00:00	1	1	Hémopathie maligne		1		0	Opposition des proches	Téléphonique	Immédiat	Don	0
4413	67	2023	1941-02-15	81.9845	2023-01-20 07:50:00	1	1	Hémopathie maligne		1		0	Opposition des proches	Téléphonique	Immédiat		0
4488	142	2023	1984-12-24	38.1452	2023-02-06 00:01:00	1	1	Hémopathie maligne		1		0	Opposition des proches	Téléphonique	Réflexion	Don	0
4593	247	2023	1937-06-29	85.7417	2023-03-05 17:20:00	1	1	Hémopathie maligne		1		0	Opposition des proches	Téléphonique	Réflexion	Don	0
4625	279	2023	1946-08-29	76.5933	2023-03-14 13:25:00	1	1	Hémopathie maligne		1		0	Opposition des proches	Téléphonique	Immédiat	Don	0
4626	280	2023	1949-01-27	74.1785	2023-03-15 03:40:00	1	1	Hémopathie maligne		1		0	Opposition des proches	Téléphonique	Immédiat	Scientifique	0
4686	340	2023	1946-08-29	76.6383	2023-03-30 23:30:00	1	1	Hémopathie maligne		1		0	Opposition des proches	Téléphonique	Immédiat	Don	0
4706	360	2023	1932-09-24	90.5885	2023-04-04 19:18:00	1	1	Hémopathie maligne		1		0	Opposition des proches	Téléphonique	Immédiat	Don	0
4753	407	2023	1932-07-21	90.7988	2023-04-16 13:28:00	1	1	Hémopathie maligne		1		0	Opposition des proches	Téléphonique	Immédiat	Don	0
4816	470	2023	2002-04-19	21.0521	2023-05-03 00:10:00	1	1	Hémopathie maligne		1		0	Opposition des proches	De visu	Immédiat	Don	0
4826	480	2023	1929-11-10	93.5439	2023-05-04 12:10:00	1	1	Hémopathie maligne		1		0	Opposition du vivant	Téléphonique	Immédiat	Don	0
4872	526	2023	1929-10-08	93.6687	2023-05-17 01:30:00	1	1	Hémopathie maligne		1		0	Opposition des proches	Téléphonique	Immédiat	Don	0
5079	733	2023	1938-02-03	85.5043	2023-07-16 02:00:00	1	1	Hémopathie maligne		1		0	Opposition des proches	Téléphonique	Immédiat	Scientifique	0
5110	764	2023	1951-02-17	72.4881	2023-07-27 03:47:00	1	1	Hémopathie maligne		1		0	Opposition des proches	Téléphonique	Immédiat	Don	0
5176	830	2023	1942-01-16	81.6352	2023-08-15 20:30:00	1	1	Hémopathie maligne		1		0	Opposition du vivant	Téléphonique	Immédiat	Don	0
5182	836	2023	1943-06-02	80.266	2023-08-18 02:30:00	1	1	Hémopathie maligne		1		0	Opposition des proches	De visu	Réflexion	Scientifique	0
247	247	2020	1950-11-05	69.3611	2020-02-27 19:30:00	1	1	Hémopathie maligne	Aplasie	1		1		Téléphonique	Réflexion		1
3791	836	2022	1971-08-22	51.0005	2022-08-09 04:45:00	1	1	Hémopathie maligne	Aplasie	1		1		De visu	Immédiat		1
4047	1092	2022	1947-02-16	75.7204	2022-10-17 22:41:00	1	1	Hémopathie maligne	Aplasie	1		1		De visu	Immédiat		1
5083	737	2023	1951-08-17	71.966	2023-07-17 13:56:00	1	1	Hémopathie maligne	Aplasie	1		1		Téléphonique	Immédiat		0	transport de corps
26	26	2020	1967-04-15	52.769	2020-01-07 16:15:00	1	1	Hémopathie maligne		1		1		Téléphonique	Réflexion		1
63	63	2020	1929-10-24	90.2888	2020-01-15 09:45:00	1	1	Hémopathie maligne		1		1		Téléphonique	Immédiat		1
69	69	2020	1924-08-01	95.5237	2020-01-16 03:30:00	1	1	Hémopathie maligne		1		1		Téléphonique	Immédiat		1
91	91	2020	1944-04-30	75.7775	2020-01-20 18:40:00	1	1	Hémopathie maligne		1		1		De visu	Immédiat		1
95	95	2020	1955-06-24	64.6239	2020-01-21 17:10:00	1	1	Hémopathie maligne		1		1		Téléphonique	Immédiat		1
99	99	2020	1934-12-14	85.1673	2020-01-23 01:50:00	1	1	Hémopathie maligne		1		1		Téléphonique	Immédiat		1
109	109	2020	1938-06-22	81.655	2020-01-27 01:44:00	1	1	Hémopathie maligne		1		1		Téléphonique	Réflexion		1
110	110	2020	1930-04-27	89.8126	2020-01-26 14:20:00	1	1	Hémopathie maligne		1		1		Téléphonique	Immédiat		1
167	167	2020	1955-08-13	64.5386	2020-02-09 13:55:00	1	1	Hémopathie maligne		1		1		De visu	Immédiat		1
187	187	2020	1930-01-29	90.1027	2020-02-13 11:15:00	1	1	Hémopathie maligne		1		1		De visu	Immédiat		1
200	200	2020	1938-10-17	81.3908	2020-02-16 15:04:00	1	1	Hémopathie maligne		1		1		Téléphonique	Réflexion		1
208	208	2020	1950-08-02	69.5969	2020-02-18 20:25:00	1	1	Hémopathie maligne		1		1		Téléphonique	Immédiat		1
210	210	2020	1938-06-14	81.742	2020-02-19 20:00:00	1	1	Hémopathie maligne		1		1		Téléphonique	Immédiat		1
567	567	2020	1941-09-27	78.6928	2020-05-17 20:30:00	1	1	Hémopathie maligne		1		1		Téléphonique	Immédiat		1
569	569	2020	1925-05-08	95.096	2020-05-19 00:55:00	1	1	Hémopathie maligne		1		1		Téléphonique	Réflexion		1
605	605	2020	1976-11-20	43.5452	2020-05-27	1	1	Hémopathie maligne		1		1		Téléphonique	Immédiat		1
751	751	2020	1939-08-09	80.9826	2020-07-12 15:40:00	1	1	Hémopathie maligne		1		1		Téléphonique	Immédiat		1
793	793	2020	1934-12-09	85.6769	2020-07-22 02:00:00	1	1	Hémopathie maligne		1		1		Téléphonique	Immédiat		1
795	795	2020	1939-02-27	81.4584	2020-07-23 07:45:00	1	1	Hémopathie maligne		1		1		De visu	Immédiat		1
1033	1033	2020	1954-12-24	65.828	2020-10-05 05:30:00	1	1	Hémopathie maligne		1		1		De visu	Immédiat		1
1038	1038	2020	1949-09-08	71.1253	2020-10-05 18:00:00	1	1	Hémopathie maligne		1		1		De visu	Immédiat		1
1388	1388	2020	1944-05-09	76.6578	2020-12-16 02:00:00	1	1	Hémopathie maligne		1		1		Téléphonique	Immédiat		1
1463	9	2021	1941-09-01	79.3969	2021-01-03 20:45:00	1	1	Hémopathie maligne		1		1		Téléphonique	Immédiat		1
1606	152	2021	1945-10-10	75.3648	2021-02-01 03:20:00	1	1	Hémopathie maligne		1		1		Téléphonique	Réflexion		1
1732	278	2021	1959-12-08	61.2776	2021-03-03 08:00:00	1	1	Hémopathie maligne		1		1		De visu	Immédiat		1
1821	367	2021	1952-08-10	68.6695	2021-03-25 08:30:00	1	1	Hémopathie maligne		1		1		De visu	Réflexion		1
1901	447	2021	1936-06-15	84.8871	2021-04-13 19:13:00	1	1	Hémopathie maligne		1		1		Téléphonique	Immédiat		1
1907	453	2021	1954-09-19	66.6156	2021-04-14 17:00:00	1	1	Hémopathie maligne		1		1		Téléphonique	Immédiat		1
2125	671	2021	1948-02-11	73.3702	2021-06-07 03:00:00	1	1	Hémopathie maligne		1		1		Téléphonique	Réflexion		1
2233	779	2021	1981-08-31	39.8788	2021-07-07 18:15:00	1	1	Hémopathie maligne		1		1		De visu	Immédiat		1
2282	828	2021	1936-02-13	85.4928	2021-07-20 20:30:00	1	1	Hémopathie maligne		1		1		Téléphonique	Réflexion		1
2284	830	2021	1946-01-29	75.5295	2021-07-22 06:50:00	1	1	Hémopathie maligne		1		1		De visu	Immédiat		1
2582	1128	2021	1931-06-23	90.3451	2021-10-03 23:00:00	1	1	Hémopathie maligne		1		1		Téléphonique	Réflexion		1
2747	1293	2021	1964-07-25	57.3469	2021-11-14 15:05:00	1	1	Hémopathie maligne		1		1		Téléphonique	Réflexion		1
2826	1372	2021	1944-12-21	76.9963	2021-11-30 15:45:00	1	1	Hémopathie maligne		1		1		Téléphonique	Réflexion		1
2862	1408	2021	1966-08-12	55.3661	2021-12-09 15:15:00	1	1	Hémopathie maligne		1		1		Téléphonique	Immédiat		1
3037	82	2022	1947-06-06	74.6769	2022-01-20 02:00:00	1	1	Hémopathie maligne		1		1		Téléphonique	Immédiat		1
3056	101	2022	1953-06-23	68.6399	2022-01-25 13:50:00	1	1	Hémopathie maligne		1		1		Téléphonique	Réflexion		1
3192	237	2022	1931-03-11	91.0385	2022-03-02 01:40:00	1	1	Hémopathie maligne		1		1		Téléphonique	Réflexion		1
3303	348	2022	1935-12-07	86.3678	2022-03-29 05:30:00	1	1	Hémopathie maligne		1		1		Téléphonique	Immédiat		1
3322	367	2022	1946-02-26	76.1533	2022-04-03 22:45:00	1	1	Hémopathie maligne		1		1		Téléphonique	Réflexion		1
3711	756	2022	1946-11-22	75.7144	2022-07-21 18:00:00	1	1	Hémopathie maligne		1		1		Téléphonique	Réflexion		1
3990	1035	2022	1953-01-03	69.7955	2022-10-03 08:10:00	1	1	Hémopathie maligne		1		1		Téléphonique	Immédiat		1
4044	1089	2022	1951-05-10	71.4868	2022-10-16 16:30:00	1	1	Hémopathie maligne		1		1		Téléphonique	Immédiat		1
4190	1235	2022	1962-05-09	60.5891	2022-11-25 00:45:00	1	1	Hémopathie maligne		1		1		Téléphonique	Immédiat		1
4254	1299	2022	1957-03-26	65.7501	2022-12-08 18:40:00	1	1	Hémopathie maligne		1		1		Téléphonique	Immédiat		1
4496	150	2023	1946-01-30	77.0761	2023-02-07 18:25:00	1	1	Hémopathie maligne		1		1		Téléphonique	Réflexion		1
4514	168	2023	1958-11-25	64.2675	2023-02-14 15:04:00	1	1	Hémopathie maligne		1		1		Téléphonique	Réflexion		1
4646	300	2023	1952-11-19	70.3785	2023-03-20 03:48:00	1	1	Hémopathie maligne		1		1		Téléphonique	Réflexion		1
4769	423	2023	1948-02-03	75.2625	2023-04-20 19:45:00	1	1	Hémopathie maligne		1		1		Téléphonique	Immédiat		1
4828	482	2023	1941-08-24	81.7513	2023-05-05 05:30:00	1	1	Hémopathie maligne		1		1		Téléphonique	Immédiat		1
4927	581	2023	1945-07-23	77.9082	2023-05-31 11:30:00	1	1	Hémopathie maligne		1		1		Téléphonique	Réflexion		1
5015	669	2023	1948-09-18	74.8223	2023-06-27 03:47:00	1	1	Hémopathie maligne		1		1		Téléphonique	Réflexion		1
5059	713	2023	1930-09-27	92.8499	2023-07-11 04:45:00	1	1	Hémopathie maligne		1		1		Téléphonique	Immédiat		1
5061	715	2023	1931-11-29	91.6782	2023-07-11 13:10:00	1	1	Hémopathie maligne		1		1		Téléphonique	Réflexion		1
5080	734	2023	1951-12-26	71.606	2023-07-17 04:24:00	1	1	Hémopathie maligne		1		1		Téléphonique	Réflexion		1
5085	739	2023	1933-02-10	90.4938	2023-07-18 05:40:00	1	1	Hémopathie maligne		1		1		Téléphonique	Réflexion		1
5201	855	2023	1939-05-19	84.3203	2023-08-22 22:00:00	1	1	Hémopathie maligne		1		1		Téléphonique	Réflexion		1
5204	858	2023	1956-06-04	67.2652	2023-08-23 19:00:00	1	1	Hémopathie maligne		1		1		De visu	Immédiat		1
2377	923	2021	1937-12-28	83.6895	2021-08-15 15:40:00	1	1	Hémopathie maligne		1		1		Téléphonique	Immédiat		0
5232	886	2023	1952-04-18	71.426	2023-09-03 12:00:00	1	1	Hémopathie maligne		0	Contre indication médicale						0
368	368	2020	1933-12-13	86.3482	2020-03-28 02:30:00	1	1	Hémopathie maligne		0	Week-end / Férié						0
373	373	2020	1936-09-12	83.6008	2020-03-29 07:15:00	1	1	Hémopathie maligne		0	Week-end / Férié						0
445	445	2020	1958-06-27	61.833	2020-04-11 01:00:00	1	1	Hémopathie maligne		0	Week-end / Férié						0
749	749	2020	1939-08-30	80.9189	2020-07-10 09:30:00	1	1	Hémopathie maligne		0	Week-end / Férié						0
523	523	2020	1962-07-06	57.8659	2020-05-03 01:30:00	1	1	Hémopathie maligne		0	Transport de corps						0
666	666	2020	1935-02-10	85.4122	2020-06-18 11:00:00	1	1	Hémopathie maligne		0	Transport de corps						0
733	733	2020	1954-07-24	66.0029	2020-07-08 01:30:00	1	1	Hémopathie maligne		0	Transport de corps						0
765	765	2020	1939-11-12	80.7329	2020-07-16 12:30:00	1	1	Hémopathie maligne		0	Transport de corps						0
1550	96	2021	1943-07-13	77.5837	2021-01-22 01:05:00	1	1	Hémopathie maligne		0	Transport de corps						0
2244	790	2021	1953-05-16	68.2012	2021-07-11 10:30:00	2	1	Hémopathie maligne		0	Transport de corps						0
2468	1014	2021	1949-02-16	72.6029	2021-09-06 01:30:00	1	1	Hémopathie maligne		0	Transport de corps						0
2941	1487	2021	1937-06-07	84.6205	2021-12-29 11:50:00	1	1	Hémopathie maligne		0	Transport de corps						0
3108	153	2022	1936-02-08	86.06	2022-02-07 22:00:00	1	1	Hémopathie maligne		0	Transport de corps						0
4350	4	2023	1937-09-27	85.3231	2023-01-01 22:45:00	1	1	Hémopathie maligne		0	Transport de corps						0
4405	59	2023	1950-04-14	72.8097	2023-01-16 12:50:00	1	1	Hémopathie maligne		0	Transport de corps						0
4447	101	2023	1948-02-08	75.0177	2023-01-26 11:05:00	1	1	Hémopathie maligne		0	Transport de corps						0
4495	149	2023	1936-05-04	86.824	2023-02-07 18:30:00	1	1	Hémopathie maligne		0	Transport de corps						0
4572	226	2023	1944-04-24	78.903	2023-02-28 14:15:00	1	1	Hémopathie maligne		0	Transport de corps						0
4704	358	2023	1946-06-07	76.8781	2023-04-04 12:00:00	1	1	Hémopathie maligne		0	Transport de corps						0
4717	371	2023	1945-10-04	77.5598	2023-04-07 07:25:00	1	1	Hémopathie maligne		0	Transport de corps						0
4891	545	2023	1944-12-30	78.4433	2023-05-21 19:30:00	1	1	Hémopathie maligne		0	Transport de corps						0
4931	585	2023	1963-09-04	59.7821	2023-06-01 11:12:00	1	1	Hémopathie maligne		0	Transport de corps						0
5014	668	2023	1942-01-25	81.4731	2023-06-26 16:00:00	1	1	Hémopathie maligne		0	Transport de corps						0
5129	783	2023	1948-04-18	75.3388	2023-08-01 15:40:00	1	1	Hémopathie maligne		0	Transport de corps						0
5174	828	2023	1936-12-31	86.6797	2023-08-15 02:00:00	1	1	Hémopathie maligne		0	Transport de corps						0
5219	873	2023	1946-05-12	77.3521	2023-08-29 12:20:00	1	1	Hémopathie maligne		0	Transport de corps						0
5223	877	2023	1963-07-14	60.1757	2023-09-01 03:20:00	1	1	Hémopathie maligne		0	Transport de corps						0
3326	371	2022	1955-07-30	66.7289	2022-04-05 00:49:00	1	1	Hémopathie maligne		0	Soins de conservation déjà réalisés						0
660	660	2020	1961-10-08	58.7333	2020-06-17 15:57:00	3	1	Hémopathie maligne		0	M3						0
4845	499	2023	1968-10-16	54.599	2023-05-09 15:15:00	2	1	Hémopathie maligne	Vaquez	0	Logistique CHPOT						0
571	571	2020	1955-07-15	64.8906	2020-05-19 02:00:00	1	1	Hémopathie maligne	Aplasie	0	Logistique CHPOT						0
1039	1039	2020	1957-06-09	63.369	2020-10-05 16:45:00	1	1	Hémopathie maligne		0	Logistique CHPOT						0
1722	268	2021	1968-11-23	52.3028	2021-02-28 12:45:00	1	1	Hémopathie maligne		0	Logistique CHPOT						0
1738	284	2021	1944-10-08	76.4558	2021-03-04 08:30:00	1	1	Hémopathie maligne		0	Logistique CHPOT						0
1803	349	2021	1942-07-24	78.7124	2021-03-21 00:30:00	1	1	Hémopathie maligne		0	Logistique CHPOT						0
1849	395	2021	1928-06-22	92.8411	2021-04-02 00:10:00	1	1	Hémopathie maligne		0	Logistique CHPOT						0
2021	567	2021	1936-01-27	85.342	2021-05-09 20:00:00	1	1	Hémopathie maligne		0	Logistique CHPOT						0
2915	1461	2021	1940-11-15	81.1601	2021-12-23 10:50:00	1	1	Hémopathie maligne		0	Logistique CHPOT						0
3435	480	2022	1946-03-04	76.2007	2022-04-27 05:45:00	1	1	Hémopathie maligne		0	Logistique CHPOT						0
3457	502	2022	1975-04-08	47.1087	2022-05-05 15:50:00	1	1	Hémopathie maligne		0	Logistique CHPOT						0
3528	573	2022	1946-05-19	76.0747	2022-05-27 06:00:00	1	1	Hémopathie maligne		0	Logistique CHPOT						0
3542	587	2022	1935-01-24	87.4115	2022-06-01 04:37:00	1	1	Hémopathie maligne		0	Logistique CHPOT						0
3544	589	2022	1940-07-10	81.9483	2022-06-01 02:45:00	1	1	Hémopathie maligne		0	Logistique CHPOT						0
3821	866	2022	1939-03-24	83.4556	2022-08-16 07:00:00	1	1	Hémopathie maligne		0	Logistique CHPOT						0
3911	956	2022	1973-05-22	49.3444	2022-09-12 17:15:00	1	1	Hémopathie maligne		0	Logistique CHPOT						0
3915	960	2022	1955-12-09	66.8102	2022-09-13 17:35:00	1	1	Hémopathie maligne		0	Logistique CHPOT						0
4175	1220	2022	1939-02-09	83.8406	2022-11-21 19:25:00	1	1	Hémopathie maligne		0	Logistique CHPOT						0
4210	1255	2022	1950-09-29	72.2233	2022-12-01 12:29:00	1	1	Hémopathie maligne		0	Logistique CHPOT						0
4253	1298	2022	1937-06-07	85.5627	2022-12-08 09:30:00	1	1	Hémopathie maligne		0	Logistique CHPOT						0
4277	1322	2022	1943-09-29	79.266	2022-12-15 02:10:00	1	1	Hémopathie maligne		0	Logistique CHPOT						0
4352	6	2023	1946-08-02	76.4752	2023-01-03 10:40:00	1	1	Hémopathie maligne		0	Logistique CHPOT						0
4437	91	2023	1970-03-16	52.8971	2023-01-24 10:50:00	1	1	Hémopathie maligne		0	Logistique CHPOT						0
4647	301	2023	1937-08-06	85.6775	2023-03-20 06:30:00	1	1	Hémopathie maligne		0	Logistique CHPOT						0
4768	422	2023	1980-01-11	43.3021	2023-04-20 06:45:00	1	1	Hémopathie maligne		0	Logistique CHPOT						0
4795	449	2023	1961-09-19	61.6451	2023-04-27 11:02:00	1	1	Hémopathie maligne		0	Logistique CHPOT						0
4848	502	2023	1941-05-27	82.0093	2023-05-10 09:15:00	1	1	Hémopathie maligne		0	Logistique CHPOT						0
4892	546	2023	1933-05-05	90.107	2023-05-22 01:15:00	1	1	Hémopathie maligne		0	Logistique CHPOT						0
5055	709	2023	1963-12-04	59.6383	2023-07-09 23:40:00	1	1	Hémopathie maligne		0	Logistique CHPOT						0
5205	859	2023	1935-11-16	87.8295	2023-08-23 18:05:00	1	1	Hémopathie maligne		0	Logistique CHPOT						0
103	103	2020	1944-03-23	75.8895	2020-01-23 15:45:00	1	1	Hémopathie maligne		0	Famille injoignable à temps						0
2166	712	2021	1961-07-15	59.9665	2021-06-17 18:45:00	1	1	Hémopathie maligne		0	Famille injoignable à temps						0
2224	770	2021	1954-11-18	66.6739	2021-07-04 23:24:00	1	1	Hémopathie maligne		0	Famille injoignable à temps						0
5103	757	2023	1950-11-18	72.7311	2023-07-24 20:30:00	1	1	Hémopathie maligne		0	Famille injoignable à temps						0
5215	869	2023	1949-10-01	73.9569	2023-08-28 06:15:00	1	1	Hémopathie maligne		0	Famille injoignable à temps						0
330	330	2020	1941-05-01	78.9385	2020-03-19 13:35:00	1	1	Hémopathie maligne		0	COVID 19						0
378	378	2020	1948-09-12	71.5938	2020-03-29 17:45:00	1	1	Hémopathie maligne		0	COVID 19						0
381	381	2020	1940-02-01	80.2134	2020-03-29 21:10:00	1	1	Hémopathie maligne		0	COVID 19						0
386	386	2020	1946-12-14	73.3449	2020-03-30 21:45:00	1	1	Hémopathie maligne		0	COVID 19						0
462	462	2020	1927-10-11	92.5786	2020-04-16 04:56:00	1	1	Hémopathie maligne		0	COVID 19						0
479	479	2020	1954-06-20	65.8769	2020-04-19 01:30:00	1	1	Hémopathie maligne		0	COVID 19						0
4410	64	2023	1954-07-25	68.5321	2023-01-18 05:10:00	1	1	Hémopathie maligne		0	Contre indication médicale						0
260	260	2020	1946-08-27	73.5655	2020-03-02 09:25:00	1	1	Hémopathie maligne	Aplasie	0	Contexte						0
658	658	2020	1949-02-13	71.3913	2020-06-17 19:45:00	1	1	Hémopathie maligne		0	Contexte						0
919	919	2020	1953-12-31	66.7245	2020-09-04 11:02:00	1	1	Hémopathie maligne		0	Contexte						0
1060	1060	2020	1977-10-10	43.0365	2020-10-12 08:10:00	1	1	Hémopathie maligne		0	Contexte						0
2525	1071	2021	1958-01-01	63.7619	2021-09-20 02:30:00	1	1	Hémopathie maligne		0	Contexte						0
2537	1083	2021	1953-03-24	68.5516	2021-09-24 08:25:00	1	1	Hémopathie maligne		0	Contexte						0
4271	1316	2022	1988-06-27	34.4846	2022-12-12 21:08:00	1	1	Hémopathie maligne		0	Contexte						0
4874	528	2023	1943-09-01	79.7629	2023-05-17 10:45:00	1	1	Hémopathie maligne		0	Contexte						0
4995	649	2023	1959-04-01	64.2602	2023-06-18 23:15:00	1	1	Hémopathie maligne		0	Contexte						0
5069	723	2023	1941-12-31	81.5862	2023-07-12 23:00:00	1	1	Hémopathie maligne		0	Contexte						0
676	676	2020	1947-06-02	73.1109	2020-06-23 11:40:00	1	1	Hémopathie maligne	Aplasie	0	A la demande du service						0
1196	1196	2020	1951-08-26	69.2575	2020-11-10 00:05:00	1	1	Hémopathie maligne		0	A la demande du service						0
1397	1397	2020	1941-07-27	79.4499	2020-12-18 04:45:00	1	1	Hémopathie maligne		0	A la demande du service						0
5	5	2020	1952-05-05	67.7098	2020-01-03 02:00:00	1	1	Infection		1		0	Opposition du vivant	Téléphonique	Immédiat		0
18	18	2020	1962-05-01	57.7256	2020-01-06 20:39:00	1	1	Infection		1		0	Opposition du vivant	Téléphonique	Immédiat		0
32	32	2020	1936-02-24	83.9306	2020-01-08 15:45:00	1	1	Infection		1		0	Opposition des proches	Téléphonique	Immédiat		0
597	597	2020	1950-08-08	69.8443	2020-05-25 04:11:00	1	1	Infection		1		0	Opposition des proches	Téléphonique	Réflexion	Indéterminé	0
1022	1022	2020	1933-11-04	86.97	2020-10-02 01:00:00	1	1	Infection		1		0	Opposition des proches	Téléphonique	Réflexion		0
1068	1068	2020	1953-04-27	67.5177	2020-10-15 23:15:00	1	1	Infection		1		0	Opposition du vivant	De visu	Immédiat	Don	0
1251	1251	2020	1942-09-21	78.2182	2020-11-19 15:07:00	1	1	Infection		1		0	Opposition des proches	De visu	Immédiat	Indéterminé	0
1651	197	2021	1953-07-19	67.6162	2021-02-11 22:15:00	1	1	Infection		1		0	Opposition des proches	Téléphonique	Réflexion		0
1700	246	2021	1949-04-29	71.8731	2021-02-23 16:15:00	1	1	Infection		1		0	Opposition des proches	Téléphonique	Immédiat		0
2102	648	2021	1952-09-29	68.7185	2021-06-01 06:08:00	1	1	Infection		1		0	Opposition des proches	Téléphonique	Réflexion	Don	0
2152	698	2021	1967-09-04	53.8167	2021-06-15 02:10:00	1	1	Infection		1		0	Opposition du vivant	Téléphonique	Immédiat	Don	0
2160	706	2021	1941-11-18	79.6293	2021-06-15 16:50:00	1	1	Infection		1		0	Opposition du vivant	Téléphonique	Immédiat		0
2293	839	2021	1950-12-28	70.6155	2021-07-22 16:10:00	1	1	Infection		1		0	Opposition des proches	Téléphonique	Immédiat	Don	0
2548	1094	2021	1932-12-13	88.8483	2021-09-26 15:30:00	1	1	Infection		1		0	Opposition du vivant	Téléphonique	Immédiat	Don	0
2585	1131	2021	1961-09-06	60.1216	2021-10-05 08:50:00	1	1	Infection		1		0	Opposition du vivant	De visu	Immédiat	Don	0
2962	7	2022	1941-01-25	80.9944	2022-01-02 22:35:00	1	1	Infection		1		0	Opposition du vivant	Téléphonique	Immédiat	Don	0
3327	372	2022	1948-02-09	74.202	2022-04-04 17:30:00	1	1	Infection		1		0	Opposition des proches	Téléphonique	Immédiat	Scientifique	0
3366	411	2022	1953-04-14	69.0476	2022-04-14 09:14:00	1	1	Infection		1		0	Opposition du vivant	Téléphonique	Immédiat	Don	0
3448	493	2022	1952-05-27	69.9781	2022-05-02 00:12:00	1	1	Infection		1		0	Opposition des proches	Téléphonique	Réflexion	Don	0
3449	494	2022	1949-08-14	72.7629	2022-05-01 11:15:00	1	1	Infection		1		0	Opposition des proches	Téléphonique	Immédiat	Don	0
3785	830	2022	1939-02-15	83.5342	2022-08-08 00:01:00	1	1	Infection		1		0	Opposition des proches	Téléphonique	Immédiat	Don	0
3935	980	2022	1954-05-03	68.4262	2022-09-18 13:30:00	1	1	Infection		1		0	Opposition du vivant	Téléphonique	Réflexion	Don	0
4057	1102	2022	1935-07-16	87.3227	2022-10-19 18:40:00	1	1	Infection		1		0	Opposition des proches	Téléphonique	Réflexion	Don	0
4200	1245	2022	1937-12-29	84.9728	2022-11-28 02:00:00	1	1	Infection		1		0	Opposition des proches	Téléphonique	Réflexion	Don	0
4471	125	2023	1951-06-21	71.6695	2023-02-02 08:45:00	1	1	Infection		1		0	Opposition des proches	Téléphonique	Immédiat	Don	0
4476	130	2023	1943-11-18	79.2643	2023-02-02 11:30:00	1	1	Infection		1		0	Opposition des proches	Téléphonique	Immédiat	Scientifique	0
4731	385	2023	1951-08-06	71.7286	2023-04-10 22:15:00	1	1	Infection		1		0	Opposition des proches	Téléphonique	Réflexion	Don	0
4847	501	2023	1973-06-18	49.9254	2023-05-09 18:19:00	1	1	Infection		1		0	Opposition des proches	Téléphonique	Réflexion	Don	0
5023	677	2023	1967-02-13	56.4129	2023-06-29 17:00:00	1	1	Infection		1		0	Opposition du vivant	Téléphonique	Réflexion	Don	0
5247	901	2023	1961-05-12	62.3637	2023-09-06 17:50:00	1	1	Infection		1		0	Opposition des proches	Téléphonique	Réflexion	Don	0
5248	902	2023	1957-04-02	66.4761	2023-09-06 18:35:00	1	1	Infection		1		0	Opposition des proches	Téléphonique	Réflexion	Don	0
148	148	2020	1957-06-01	62.6385	2020-01-05 01:00:00	1	1	Infection		1		1		De visu	Immédiat		1
288	288	2020	1952-01-05	68.2244	2020-03-09 21:29:00	1	1	Infection		1		1		De visu	Immédiat		1
917	917	2020	1930-12-20	89.7698	2020-09-03 23:30:00	1	1	Infection		1		1		Téléphonique	Réflexion		1
1034	1034	2020	1948-06-21	72.3308	2020-10-01 17:30:00	1	1	Infection		1		1		De visu	Immédiat		1
1652	198	2021	1945-02-03	76.0774	2021-02-12 05:40:00	1	1	Infection		1		1		Téléphonique	Immédiat		1
1757	303	2021	1955-10-17	65.4391	2021-03-09 06:05:00	1	1	Infection		1		1		Téléphonique	Immédiat		1
1894	440	2021	1936-01-08	85.3179	2021-04-12 00:30:00	1	1	Infection		1		1		Téléphonique	Réflexion		1
2120	666	2021	1944-08-01	76.8932	2021-06-04 00:40:00	1	1	Infection		1		1		Téléphonique	Réflexion		1
2131	677	2021	1953-05-07	68.137	2021-06-09	1	1	Infection		1		1		De visu	Immédiat		1
2137	683	2021	1944-08-14	76.8734	2021-06-09 18:37:00	1	1	Infection		1		1		Téléphonique	Immédiat		1
2893	1439	2021	1930-11-26	91.1203	2021-12-16 22:00:00	1	1	Infection		1		1		Téléphonique	Immédiat		1
3112	157	2022	1952-07-06	69.6432	2022-02-08 18:00:00	1	1	Infection		1		1		Téléphonique	Réflexion		1
3117	162	2022	1947-11-06	74.3173	2022-02-10 19:20:00	1	1	Infection		1		1		Téléphonique	Immédiat		1
3155	200	2022	1937-07-20	84.6527	2022-02-22 06:00:00	1	1	Infection		1		1		Téléphonique	Immédiat		1
3304	349	2022	1935-02-25	87.1466	2022-03-28 12:15:00	1	1	Infection		1		1		Téléphonique	Réflexion		1
3442	487	2022	1945-03-07	77.1969	2022-04-28 20:45:00	1	1	Infection		1		1		Téléphonique	Immédiat		1
3912	957	2022	1953-01-01	69.7452	2022-09-12 23:45:00	1	1	Infection		1		1		De visu	Immédiat		1
3954	999	2022	1963-04-06	59.5061	2022-09-22 17:35:00	1	1	Infection		1		1			Immédiat		1
4235	1280	2022	1955-07-24	67.4129	2022-12-04 16:45:00	1	1	Infection		1		1		Téléphonique	Immédiat		1
4269	1314	2022	1947-12-07	75.0683	2022-12-12 22:10:00	1	1	Infection		1		1		Téléphonique	Réflexion		1
4580	234	2023	1947-01-29	76.1417	2023-03-02 17:00:00	1	1	Infection		1		1		Téléphonique	Immédiat		1
4602	256	2023	1950-04-05	72.9752	2023-03-08 22:45:00	1	1	Infection		1		1		Téléphonique	Réflexion		1
4822	476	2023	1945-08-28	77.7349	2023-05-04 05:35:00	1	1	Infection		1		1		De visu	Immédiat		1
4972	626	2023	1987-07-05	35.9668	2023-06-13 21:10:00	1	1	Infection		1		1		Téléphonique	Immédiat		1
5171	825	2023	1968-08-21	55.0171	2023-08-14 05:30:00	1	1	Infection		1		1		Téléphonique	Réflexion		1
5198	852	2023	1934-01-08	89.6797	2023-08-22 02:30:00	1	1	Infection		1		1		Téléphonique	Immédiat		1
5211	865	2023	1963-06-24	60.2112	2023-08-25 01:55:00	1	1	Infection		1		1		Téléphonique	Réflexion		1
5221	875	2023	1947-03-20	76.5003	2023-08-30 14:57:00	1	1	Infection		1		1		Téléphonique	Réflexion		1
3950	995	2022	1973-08-11	49.1488	2022-09-22 07:50:00	1	1	Infection		0	Contre indication médicale						0
560	560	2020	1938-02-27	82.2703	2020-05-15 15:45:00	1	1	Infection		0	Week-end / Férié						0
2201	747	2021	1961-01-05	60.5147	2021-06-26 20:25:00	3	1	Infection		0	Week-end / Férié						0
564	564	2020	1954-10-30	65.5922	2020-05-17 03:30:00	1	1	Infection		0	Transport de corps						0
565	565	2020	1949-02-05	71.3255	2020-05-16 19:00:00	1	1	Infection		0	Transport de corps						0
842	842	2020	1952-02-12	68.5248	2020-08-04 13:35:00	1	1	Infection		0	Transport de corps						0
3441	486	2022	1948-03-21	74.1553	2022-04-28 16:15:00	1	1	Infection		0	Transport de corps						0
3804	849	2022	1957-12-19	64.6868	2022-08-10 15:57:00	1	1	Infection		0	Transport de corps						0
5047	701	2023	1939-07-16	84.0318	2023-07-06 14:34:00	1	1	Infection		0	Transport de corps						0
656	656	2020	1943-04-28	77.1916	2020-06-16 22:50:00	1	1	Infection		0	Logistique CHPOT						0
3335	380	2022	1957-09-18	64.5947	2022-04-07 01:38:00	1	1	Infection		0	Logistique CHPOT						0
3440	485	2022	1956-10-11	65.5907	2022-04-28 14:50:00	1	1	Infection		0	Logistique CHPOT						0
3541	586	2022	1940-12-07	81.5365	2022-05-31 19:59:00	1	1	Infection		0	Logistique CHPOT						0
3790	835	2022	1946-09-06	75.975	2022-08-08 21:19:00	1	1	Infection		0	Logistique CHPOT						0
3974	1019	2022	1945-02-11	77.5966	2022-08-28 18:00:00	1	1	Infection		0	Logistique CHPOT						0
4959	613	2023	1951-06-23	72.0121	2023-06-09 09:50:00	1	1	Infection		0	Logistique CHPOT						0
5220	874	2023	1958-07-30	65.1297	2023-08-30 08:30:00	1	1	Infection		0	Logistique CHPOT						0
5224	878	2023	1939-05-05	84.3832	2023-08-31 20:42:00	1	1	Infection		0	Logistique CHPOT						0
3850	895	2022	1946-05-15	76.3281	2022-08-23 17:45:00	1	1	Infection		0	Famille injoignable à temps						0
4621	275	2023	1946-09-26	76.5125	2023-03-13 01:10:00	1	1	Infection		0	Contre indication médicale						0
3640	685	2022	1953-12-01	68.6192	2022-06-27 23:48:00	1	1	Infection		0	Contexte						0
5147	801	2023	1965-06-07	58.2119	2023-08-09 08:29:00	1	1	Infection		0	Contexte						0
978	978	2020	1942-04-20	78.4821	2020-09-22 22:50:00	1	1	Infection		0	A la demande du service						0
4409	63	2023	1927-10-09	95.3424	2023-01-17 23:15:00	1	1	Infection		0	A la demande du service						0
4934	588	2023	1958-04-28	65.1404	2023-06-02 05:40:00	1	1	Infection		0	A la demande du service						0
617	617	2020	1932-08-06	87.8803	2020-06-01 07:40:00	1	1	Maladie de système		1		1		Téléphonique	Immédiat		1
514	514	2020	1956-03-19	64.169	2020-05-03 16:10:00	1	1	Maladie de système		0	Transport de corps						0
239	239	2020	1974-08-07	45.5859	2020-02-25 20:30:00	1	1	Mélanome		1		0	Opposition des proches	Téléphonique	Immédiat		0
814	814	2020	1952-03-18	68.4066	2020-07-27 10:15:00	1	1	Mélanome		1		0	Opposition des proches	Téléphonique	Immédiat	Don	0
1048	1048	2020	1948-06-15	72.3664	2020-10-08 17:54:00	1	1	Mélanome		1		0	Opposition des proches	Téléphonique	Réflexion	Indéterminé	0
1272	1272	2020	1931-03-15	89.7575	2020-11-23 12:00:00	1	1	Mélanome		1		0	Opposition des proches	De visu	Réflexion	Indéterminé	0
1393	1393	2020	1932-05-08	88.6705	2020-12-16 17:12:00	1	1	Mélanome		1		0	Opposition des proches	Téléphonique	Immédiat		0
1840	386	2021	1958-10-02	62.5374	2021-03-31 04:00:00	1	1	Mélanome		1		0	Opposition des proches	Téléphonique	Immédiat	Indéterminé	0
2808	1354	2021	1961-01-26	60.8826	2021-11-29 03:09:00	1	1	Mélanome		1		0	Opposition des proches	Téléphonique	Immédiat	Don	0
3106	151	2022	1936-06-04	85.7393	2022-02-07 19:50:00	1	1	Mélanome		1		0	Opposition des proches	Téléphonique	Réflexion	Don	0
3507	552	2022	1946-02-02	76.3453	2022-05-20 01:15:00	1	1	Mélanome		1		0	Opposition des proches	Téléphonique	Réflexion		0
4439	93	2023	1926-06-11	96.6908	2023-01-25 03:30:00	1	1	Mélanome		1		0	Opposition des proches	Téléphonique	Immédiat	Don	0
5068	722	2023	1961-08-16	61.9478	2023-07-12 22:35:00	1	1	Mélanome		1		0	Opposition des proches	Téléphonique	Immédiat	Don	0
5193	847	2023	1973-04-09	50.3997	2023-08-20 21:00:00	1	1	Mélanome		1		0	Opposition du vivant	Téléphonique	Immédiat	Don	0
5195	849	2023	1952-04-03	71.4322	2023-08-21 17:40:00	1	1	Mélanome		1		0	Opposition du vivant	Téléphonique	Immédiat	Don	0
902	902	2020	1932-09-16	88.0193	2020-09-01 01:10:00	1	1	Mélanome		1		1		de visu	Réflexion		1
1694	240	2021	1933-01-11	88.1745	2021-02-21 16:20:00	1	1	Mélanome		1		1		Téléphonique	Réflexion		1
2342	888	2021	1950-02-02	71.5546	2021-08-05 10:30:00	1	1	Mélanome		1		1		Téléphonique	Immédiat		1
2624	1170	2021	1934-02-28	87.6824	2021-10-13 02:15:00	1	1	Mélanome		1		1		De visu	Immédiat		1
2636	1182	2021	1943-05-24	78.455	2021-10-17 02:00:00	1	1	Mélanome		1		1		Téléphonique	Immédiat		1
3801	846	2022	1935-08-02	87.0837	2022-08-10 13:00:00	1	1	Mélanome		1		1		Téléphonique	Immédiat		1
3851	896	2022	1942-05-09	80.3491	2022-08-24 09:45:00	1	1	Mélanome		1		1		Téléphonique	Réflexion		1
4781	435	2023	1955-04-20	68.0568	2023-04-23 17:55:00	1	1	Mélanome		1		1		Téléphonique	Immédiat		1
5145	799	2023	1944-02-25	79.5069	2023-08-09 00:05:00	1	1	Mélanome		1		1		De visu	Réflexion		1
5196	850	2023	1943-09-20	79.9759	2023-08-22 05:00:00	1	1	Mélanome		1		1		De visu	Immédiat		1
2412	958	2021	1955-10-07	65.9205	2021-08-22	2	1	Mélanome		1		1		De visu	Immédiat		0	Donneur en provenance Annonay, gg noirs pouvant évoquer un mélanome --> cornées non rélevées / CI / EME sur WE
2996	41	2022	1947-09-09	74.3905	2022-01-10 12:35:00	1	1	Mélanome		0	Transport de corps						0
984	984	2020	1969-04-30	51.4374	2020-09-23 15:45:00	1	1	Mélanome		0	Logistique CHPOT						0
3360	405	2022	1973-04-04	49.057	2022-04-12 19:38:00	2	1	Mélanome		0	Logistique CHPOT						0
3538	583	2022	1938-03-05	84.2957	2022-05-30 22:30:00	1	1	Mélanome		0	Logistique CHPOT						0
3807	852	2022	1955-10-10	66.8847	2022-08-11 22:10:00	1	1	Mélanome		0	Logistique CHPOT						0
3917	962	2022	1958-06-24	64.2686	2022-09-14 00:50:00	1	1	Mélanome		0	Logistique CHPOT						0
4008	1053	2022	1960-04-06	62.5414	2022-10-05 14:48:00	1	1	Mélanome		0	Logistique CHPOT						0
1291	1291	2020	1947-12-12	73.0085	2020-11-26 02:15:00	1	1	Mélanome		0	Famille injoignable à temps						0
1424	1424	2020	1945-06-25	75.5498	2020-12-23 16:26:00	1	1	Mélanome		0	Famille injoignable à temps						0
2066	612	2021	1929-03-13	92.2519	2021-05-20 22:45:00	1	1	Mélanome		0	Famille injoignable à temps						0
4811	465	2023	1949-06-01	73.9687	2023-05-02 13:30:00	1	1	Mélanome		0	Famille injoignable à temps						0
316	316	2020	1943-10-15	76.4694	2020-03-15 08:15:00	1	1	Mélanome		0	COVID 19						0
420	420	2020	1965-09-21	54.5771	2020-04-05 15:20:00	1	1	Mélanome		0	COVID 19						0
489	489	2020	1980-06-14	39.8859	2020-04-23 08:15:00	1	1	Mélanome		0	COVID 19						0
3389	434	2022	1949-05-03	73.01	2022-04-18 15:10:00	1	1	Mélanome		0	Contre indication médicale						0
3523	568	2022	1954-09-17	67.7308	2022-05-24 17:30:00	1	1	Mélanome		0	Contexte						0
638	638	2020	1967-11-29	52.5677	2020-06-10 05:00:00	1	1	Méningite_Lymphangite carcinomateuse		1		0	Opposition des proches	Téléphonique	Immédiat		0
1285	1285	2020	1956-12-06	64.0134	2020-11-24 21:32:00	1	1	Méningite_Lymphangite carcinomateuse		1		0	Opposition des proches	Téléphonique	Immédiat	Indéterminé	0
1724	270	2021	1986-10-19	34.3881	2021-02-28 15:30:00	1	1	Méningite_Lymphangite carcinomateuse		1		0	Opposition des proches	Téléphonique	Immédiat	Indéterminé	0
1737	283	2021	1953-12-23	67.2407	2021-03-03 20:50:00	1	1	Méningite_Lymphangite carcinomateuse		1		0	Opposition des proches	Téléphonique	Immédiat	Scientifique	0
2100	646	2021	1967-10-21	53.6466	2021-05-31	1	1	Méningite_Lymphangite carcinomateuse		1		0	Opposition des proches	Téléphonique	Immédiat	Scientifique	0
2211	757	2021	1963-02-17	58.4081	2021-06-30 23:00:00	1	1	Méningite_Lymphangite carcinomateuse		1		0	Opposition des proches	Téléphonique	Immédiat	Indéterminé	0
2530	1076	2021	1963-04-05	58.5076	2021-09-22 07:00:00	1	1	Méningite_Lymphangite carcinomateuse		1		0	Opposition des proches	De visu	Réflexion	Don	0
2782	1328	2021	1946-04-18	75.6514	2021-11-22 18:20:00	1	1	Méningite_Lymphangite carcinomateuse		1		0	Opposition des proches	Téléphonique	Immédiat	Don	0
2806	1352	2021	1953-06-21	68.4864	2021-11-28 13:15:00	1	1	Méningite_Lymphangite carcinomateuse		1		0	Opposition des proches	Téléphonique	Immédiat	Don	0
3033	78	2022	1975-07-09	46.565	2022-01-19 05:30:00	1	1	Méningite_Lymphangite carcinomateuse		1		0	Opposition des proches	Téléphonique	Réflexion	Don	0
4080	1125	2022	1946-08-28	76.2184	2022-10-27 17:20:00	1	1	Méningite_Lymphangite carcinomateuse		1		0	Opposition des proches	Téléphonique	Immédiat	Don	0
5093	747	2023	1955-11-07	67.7479	2023-07-20 23:45:00	1	1	Méningite_Lymphangite carcinomateuse		1		0	Opposition des proches	Téléphonique	Réflexion	Don	0
5242	896	2023	1952-04-17	71.435	2023-09-05 18:30:00	1	1	Méningite_Lymphangite carcinomateuse		1		0	Opposition des proches	Téléphonique	Immédiat	Don	0
104	104	2020	1942-12-31	77.1182	2020-01-24 03:05:00	1	1	Méningite_Lymphangite carcinomateuse		1		1		Téléphonique	Réflexion		1
2627	1173	2021	1948-01-24	73.7743	2021-10-14 14:38:00	1	1	Méningite_Lymphangite carcinomateuse		1		1		Téléphonique	Réflexion		1
2848	1394	2021	1949-11-16	72.1077	2021-12-07 07:30:00	1	1	Méningite_Lymphangite carcinomateuse		1		1		De visu	Réflexion		1
2901	1447	2021	1937-12-09	84.09	2021-12-20 20:00:00	1	1	Méningite_Lymphangite carcinomateuse		1		1		Téléphonique	Réflexion		1
4207	1252	2022	1970-04-12	52.6711	2022-11-29 22:30:00	1	1	Méningite_Lymphangite carcinomateuse		1		1		De visu	Immédiat		1
4274	1319	2022	1947-07-09	75.4854	2022-12-14 04:30:00	1	1	Méningite_Lymphangite carcinomateuse		1		1		Téléphonique	Immédiat		0	Transport de corps
2559	1105	2021	1951-11-19	69.9082	2021-09-28 11:54:00	1	1	Méningite_Lymphangite carcinomateuse		0	Transport de corps						0
2648	1194	2021	1942-05-05	79.5169	2021-10-20 16:10:00	1	1	Méningite_Lymphangite carcinomateuse		0	Transport de corps						0
4140	1185	2022	1979-07-14	43.366	2022-11-13 14:25:00	1	1	Méningite_Lymphangite carcinomateuse		0	Transport de corps						0
4817	471	2023	1946-06-27	76.9026	2023-05-03 10:58:00	1	1	Méningite_Lymphangite carcinomateuse		0	Transport de corps						0
263	263	2020	1946-01-01	74.221	2020-03-03 15:45:00	1	1	Méningite_Lymphangite carcinomateuse		0	Logistique CHPOT						0
2785	1331	2021	1971-09-21	50.2092	2021-11-23 08:30:00	1	1	Méningite_Lymphangite carcinomateuse		0	Logistique CHPOT						0
2911	1457	2021	1958-12-29	63.0265	2021-12-22 16:05:00	1	1	Méningite_Lymphangite carcinomateuse		0	Logistique CHPOT						0
3550	595	2022	1967-01-08	55.4378	2022-06-02 19:05:00	1	1	Méningite_Lymphangite carcinomateuse		0	Logistique CHPOT						0
4319	1364	2022	1956-07-23	66.4721	2022-12-26 07:30:00	1	1	Méningite_Lymphangite carcinomateuse		0	Logistique CHPOT						0
4684	338	2023	1965-02-23	58.1343	2023-03-30 00:05:00	1	1	Méningite_Lymphangite carcinomateuse		0	Logistique CHPOT						0
5155	809	2023	1952-03-09	71.4718	2023-08-11 04:59:00	1	1	Méningite_Lymphangite carcinomateuse		0	Famille non prévenue du décès						0
468	468	2020	1942-11-05	77.5023	2020-04-17 08:30:00	1	1	Méningite_Lymphangite carcinomateuse		0	COVID 19						0
2594	1140	2021	1957-01-01	64.8077	2021-10-06 19:30:00	1	1	Méningite_Lymphangite carcinomateuse		0	Contexte						0
4003	1048	2022	1951-10-07	71.0441	2022-10-05 02:10:00	1	1	Méningite_Lymphangite carcinomateuse		0	Contexte						0
2700	1246	2021	1958-05-21	63.4955	2021-11-01 21:00:00	1	1	Méningite_Lymphangite carcinomateuse		0	A la demande du service						0
4755	409	2023	1955-02-12	68.2219	2023-04-17 00:01:00	1	1	Méningite_Lymphangite carcinomateuse		0	A la demande du service						0
5130	784	2023	1959-11-08	63.7753	2023-08-01 23:30:00	1	1	Neurochirurgie non documentée avant 2001		1		0	Opposition des proches	Téléphonique	Immédiat	Don	0
9	9	2020	1933-01-30	86.9827	2020-01-02 16:10:00	1	1	NeuroDeg	Tbles cognitifs	1		0	Opposition du vivant	Téléphonique	Immédiat		0
33	33	2020	1931-12-10	88.1426	2020-01-09 01:22:00	1	1	NeuroDeg	Tbles cognitifs	1		0	Opposition des proches	De visu	Immédiat		0
83	83	2020	1936-06-17	83.6481	2020-01-19 13:00:00	1	1	NeuroDeg	Tbles cognitifs	1		0	Opposition des proches	Téléphonique	Immédiat		0
157	157	2020	1952-02-02	68.0602	2020-02-06 23:45:00	1	1	NeuroDeg	Tbles cognitifs	1		0	Opposition du vivant	Téléphonique	Immédiat		0
181	181	2020	1927-04-03	92.9252	2020-02-11 16:20:00	1	1	NeuroDeg	Tbles cognitifs	1		0	Opposition des proches	Téléphonique	Immédiat		0
213	213	2020	1929-04-01	90.9534	2020-02-21 00:05:00	1	1	NeuroDeg	Tbles cognitifs	1		0	Opposition des proches	Téléphonique	Immédiat		0
229	229	2020	1933-05-02	86.8749	2020-02-24 08:20:00	1	1	NeuroDeg	Tbles cognitifs	1		0	Opposition des proches	Téléphonique	Réflexion		0
233	233	2020	1939-04-06	80.9448	2020-02-24 20:30:00	1	1	NeuroDeg	Tbles cognitifs	1		0	Opposition des proches	Téléphonique	Réflexion		0
242	242	2020	1947-03-08	73.0246	2020-02-26 23:20:00	1	1	NeuroDeg	Tbles cognitifs	1		0	Opposition des proches	Téléphonique	Immédiat		0
252	252	2020	#NULL!	120.252	2020-03-01 19:20:00	1	1	NeuroDeg	Tbles cognitifs	1		0	Opposition des proches	De visu	Immédiat		0
262	262	2020	1935-11-21	84.3422	2020-03-03 22:00:00	1	1	NeuroDeg	Tbles cognitifs	1		0	Opposition du vivant	Téléphonique	Immédiat		0
284	284	2020	1931-03-28	89.01	2020-03-08 15:10:00	1	1	NeuroDeg	Tbles cognitifs	1		0	Opposition des proches	Téléphonique	Immédiat		0
663	663	2020	1934-04-28	86.2027	2020-06-19 00:05:00	1	1	NeuroDeg	Tbles cognitifs	1		0	Opposition des proches	Téléphonique	Immédiat		0
819	819	2020	1933-11-02	86.7975	2020-07-29 02:20:00	1	1	NeuroDeg	Tbles cognitifs	1		0	Opposition du vivant	Téléphonique	Immédiat		0
881	881	2020	1941-12-02	78.7719	2020-08-20 17:26:00	2	1	NeuroDeg	Tbles cognitifs	1		0	Opposition des proches	De visu	Immédiat	Scientifique	0	CI (troubles cognitifs/EME: non autorisation pvt scientifique) PMO a donné des organes
914	914	2020	1942-03-16	78.5238	2020-09-03 04:45:00	1	1	NeuroDeg	Tbles cognitifs	1		0	Opposition des proches	De visu	Immédiat		0
918	918	2020	1924-02-04	96.6488	2020-09-03 19:10:00	1	1	NeuroDeg	Tbles cognitifs	1		0	Opposition des proches	Téléphonique	Réflexion		0
939	939	2020	1934-02-22	86.6104	2020-09-10 19:30:00	1	1	NeuroDeg	Tbles cognitifs	1		0	Opposition des proches	Téléphonique	Réflexion	Indéterminé	0
979	979	2020	1936-11-16	83.9086	2020-09-22 15:15:00	1	1	NeuroDeg	Tbles cognitifs	1		0	Opposition des proches	Téléphonique	Immédiat	Indéterminé	0
986	986	2020	1945-01-04	75.7742	2020-09-24 14:25:00	1	1	NeuroDeg	Tbles cognitifs	1		0	Opposition du vivant	De visu	Immédiat		0
1047	1047	2020	1924-09-16	96.1274	2020-10-08 12:15:00	1	1	NeuroDeg	Tbles cognitifs	1		0	Opposition des proches	Téléphonique	Immédiat	Indéterminé	0
1314	1314	2020	1941-02-07	79.8671	2020-11-30 11:30:00	1	1	NeuroDeg	Tbles cognitifs	1		0	Opposition des proches	De visu	Immédiat		0
1360	1360	2020	1936-02-10	84.8905	2020-12-10 01:11:00	1	1	NeuroDeg	Tbles cognitifs	1		0	Opposition des proches	Téléphonique	Immédiat	Indéterminé	0
1362	1362	2020	1944-07-02	76.4931	2020-12-09 23:15:00	1	1	NeuroDeg	Tbles cognitifs	1		0	Opposition des proches	De visu	Immédiat	Indéterminé	0
1380	1380	2020	1928-11-24	92.1164	2020-12-13 11:30:00	1	1	NeuroDeg	Tbles cognitifs	1		0	Opposition du tuteur	Téléphonique	Immédiat		0
1464	10	2021	1934-02-20	86.9322	2021-01-04 05:55:00	1	1	NeuroDeg	Tbles cognitifs	1		0	Opposition des proches	Téléphonique	Réflexion	Indéterminé	0
1475	21	2021	1928-07-22	92.5245	2021-01-06 10:17:00	1	1	NeuroDeg	Tbles cognitifs	1		0	Opposition des proches	De visu	Immédiat	Don	0
1614	160	2021	1931-09-27	89.4188	2021-02-03 20:55:00	1	1	NeuroDeg	Tbles cognitifs	1		0	Opposition des proches	Téléphonique	Immédiat	Scientifique	0
1619	165	2021	1923-10-17	97.3725	2021-02-04 23:00:00	1	1	NeuroDeg	Tbles cognitifs	1		0	Opposition des proches	Téléphonique	Immédiat	Scientifique	0
1633	179	2021	1946-10-01	74.4075	2021-02-07 17:16:00	1	1	NeuroDeg	Tbles cognitifs	1		0	Opposition des proches	De visu	Immédiat	Indéterminé	0
1654	200	2021	1933-06-30	87.6899	2021-02-14 19:45:00	1	1	NeuroDeg	Tbles cognitifs	1		0	Opposition des proches	Téléphonique	Immédiat		0
1675	221	2021	1935-09-01	85.5267	2021-02-18 05:30:00	1	1	NeuroDeg	Tbles cognitifs	1		0	Opposition des proches	Téléphonique	Immédiat		0
1713	259	2021	1941-05-22	79.8222	2021-02-26 02:40:00	1	1	NeuroDeg	Tbles cognitifs	1		0	Opposition des proches	Téléphonique	Réflexion		0
1813	359	2021	1933-03-30	88.0436	2021-03-23 21:50:00	1	1	NeuroDeg	Tbles cognitifs	1		0	Opposition des proches	Téléphonique	Immédiat		0
1824	370	2021	1931-05-21	89.9166	2021-03-28 13:50:00	1	1	NeuroDeg	Tbles cognitifs	1		0	Opposition des proches	Téléphonique	Réflexion		0
1871	417	2021	1930-11-17	90.4485	2021-04-06 17:10:00	1	1	NeuroDeg	Tbles cognitifs	1		0	Opposition du vivant	Téléphonique	Immédiat		0
1874	420	2021	1930-07-29	90.759	2021-04-09 01:15:00	1	1	NeuroDeg	Tbles cognitifs	1		0	Opposition des proches	Téléphonique	Réflexion		0
1892	438	2021	1932-12-11	88.3938	2021-04-11 17:20:00	1	1	NeuroDeg	Tbles cognitifs	1		0	Opposition des proches	De visu	Immédiat		0
1934	480	2021	1940-05-22	80.9663	2021-04-19 16:50:00	1	1	NeuroDeg	Tbles cognitifs	1		0	Opposition des proches	Téléphonique	Réflexion		0
2151	697	2021	1944-10-11	76.7276	2021-06-14 14:00:00	1	1	NeuroDeg	Tbles cognitifs	1		0	Opposition des proches	Téléphonique	Réflexion	Don	0
2208	754	2021	1933-03-14	88.3573	2021-06-30 09:40:00	1	1	NeuroDeg	Tbles cognitifs	1		0	Opposition des proches	Téléphonique	Réflexion	Indéterminé	0
2279	825	2021	1941-05-31	80.1918	2021-07-20 00:30:00	1	1	NeuroDeg	Tbles cognitifs	1		0	Opposition des proches	Téléphonique	Immédiat		0
2292	838	2021	1936-06-26	85.1301	2021-07-22 12:00:00	1	1	NeuroDeg	Tbles cognitifs	1		0	Opposition des proches	Téléphonique	Réflexion		0
2305	851	2021	1948-03-26	73.3836	2021-07-26	1	1	NeuroDeg	Tbles cognitifs	1		0	Opposition des proches	Téléphonique	Immédiat	Don	0
2345	891	2021	1924-07-31	97.0819	2021-08-05 21:10:00	1	1	NeuroDeg	Tbles cognitifs	1		0	Opposition du vivant	Téléphonique	Immédiat	Don	0
2465	1011	2021	1925-04-25	96.4325	2021-09-05 20:29:00	1	1	NeuroDeg	Tbles cognitifs	1		0	Opposition des proches	Téléphonique	Immédiat	Scientifique	0
2535	1081	2021	1926-04-21	95.4914	2021-09-23 08:45:00	1	1	NeuroDeg	Tbles cognitifs	1		0	Opposition des proches	De visu	Réflexion		0
2647	1193	2021	1930-07-28	91.295	2021-10-20 15:46:00	1	1	NeuroDeg	Tbles cognitifs	1		0	Opposition du vivant	Téléphonique	Immédiat	Don	0
2663	1209	2021	1939-01-27	82.8006	2021-10-25 05:10:00	1	1	NeuroDeg	Tbles cognitifs	1		0	Opposition des proches	Téléphonique	Immédiat	Don	0
2702	1248	2021	1936-04-09	85.627	2021-11-02 20:15:00	1	1	NeuroDeg	Tbles cognitifs	1		0	Opposition du vivant	Téléphonique	Réflexion	Don	0
2755	1301	2021	1951-05-17	70.5556	2021-11-17 19:20:00	1	1	NeuroDeg	Tbles cognitifs	1		0	Opposition des proches	Téléphonique	Immédiat	Don	0
2825	1371	2021	1926-07-21	95.4293	2021-11-30 17:05:00	1	1	NeuroDeg	Tbles cognitifs	1		0	Opposition du vivant	Téléphonique	Immédiat	Don	0
2858	1404	2021	1952-09-24	69.254	2021-12-08 17:03:00	1	1	NeuroDeg	Tbles cognitifs	1		0	Opposition des proches	Téléphonique	Réflexion	Don	0
2860	1406	2021	1937-02-27	84.8387	2021-12-09 02:45:00	1	1	NeuroDeg	Tbles cognitifs	1		0	Opposition des proches	Téléphonique	Réflexion	Indéterminé	0
2891	1437	2021	1934-07-26	87.454	2021-12-16 16:45:00	1	1	NeuroDeg	Tbles cognitifs	1		0	Opposition des proches	Téléphonique	Immédiat	Don	0
3025	70	2022	1947-07-25	74.5337	2022-01-16 19:15:00	1	1	NeuroDeg	Tbles cognitifs	1		0	Opposition du vivant	Téléphonique	Immédiat	Don	0
3078	123	2022	1936-01-31	86.0601	2022-01-30 22:30:00	1	1	NeuroDeg	Tbles cognitifs	1		0	Opposition des proches	Téléphonique	Réflexion	Indéterminé	0
3115	160	2022	1933-08-10	88.5646	2022-02-10 02:00:00	1	1	NeuroDeg	Tbles cognitifs	1		0	Opposition des proches	De visu	Immédiat	Don	0
3151	196	2022	1935-04-28	86.8816	2022-02-21 18:40:00	1	1	NeuroDeg	Tbles cognitifs	1		0	Opposition des proches	Téléphonique	Immédiat	Don	0
3390	435	2022	1937-03-25	85.1254	2022-04-18 18:25:00	1	1	NeuroDeg	Tbles cognitifs	1		0	Opposition des proches	Téléphonique	Réflexion	Don	0
3515	560	2022	1927-06-29	94.9631	2022-05-22 12:30:00	1	1	NeuroDeg	Tbles cognitifs	1		0	Opposition des proches	Téléphonique	Réflexion	Don	0
3599	644	2022	1933-07-18	88.9725	2022-06-15 22:45:00	1	1	NeuroDeg	Tbles cognitifs	1		0	Opposition des proches	Téléphonique	Immédiat	Don	0
3639	684	2022	1935-06-23	87.0746	2022-06-28 05:20:00	1	1	NeuroDeg	Tbles cognitifs	1		0	Opposition des proches	Téléphonique	Immédiat	Indéterminé	0
3806	851	2022	1936-05-30	86.2572	2022-08-10 20:55:00	1	1	NeuroDeg	Tbles cognitifs	1		0	Opposition du vivant	Téléphonique	Immédiat	Don	0
3849	894	2022	1942-02-15	80.5748	2022-08-23 19:00:00	1	1	NeuroDeg	Tbles cognitifs	1		0	Opposition du vivant	Téléphonique	Immédiat	Don	0
3916	961	2022	1938-07-25	84.1967	2022-09-13 19:30:00	1	1	NeuroDeg	Tbles cognitifs	1		0	Opposition des proches	De visu	Immédiat	Don	0
3921	966	2022	1935-08-19	87.1342	2022-09-14 23:15:00	1	1	NeuroDeg	Tbles cognitifs	1		0	Opposition des proches	Téléphonique	Immédiat	Don	0
3969	1014	2022	1948-08-04	74.2005	2022-09-28 04:00:00	1	1	NeuroDeg	Tbles cognitifs	1		0	Opposition des proches	De visu	Immédiat	Don	0
3998	1043	2022	1950-04-24	72.4954	2022-10-03 19:20:00	1	1	NeuroDeg	Tbles cognitifs	1		0	Opposition du vivant	Téléphonique	Immédiat	Don	0
4107	1152	2022	2022-11-04	0.000275875	2022-11-04 02:25:00	1	1	NeuroDeg	Tbles cognitifs	1		0	Opposition des proches	De visu	Réflexion	Indéterminé	0
4167	1212	2022	1925-04-14	97.6709	2022-11-20 20:50:00	1	1	NeuroDeg	Tbles cognitifs	1		0	Opposition des proches	Téléphonique	Immédiat	Indéterminé	0
4204	1249	2022	1943-03-02	79.8003	2022-11-29 02:45:00	1	1	NeuroDeg	Tbles cognitifs	1		0	Opposition des proches	Téléphonique	Immédiat	Don	0
4360	14	2023	1922-10-23	100.27	2023-01-04 17:15:00	1	1	NeuroDeg	Tbles cognitifs	1		0	Opposition du vivant	Téléphonique	Immédiat	Don	0
4401	55	2023	1944-04-05	78.8345	2023-01-15 14:00:00	1	1	NeuroDeg	Tbles cognitifs	1		0	Opposition des proches	Téléphonique	Immédiat	Indéterminé	0
4440	94	2023	1925-05-30	97.7223	2023-01-24 15:10:00	1	1	NeuroDeg	Tbles cognitifs	1		0	Opposition des proches	Téléphonique	Immédiat	Don	0
4462	116	2023	1946-10-30	76.3042	2023-01-30 00:45:00	1	1	NeuroDeg	Tbles cognitifs	1		0	Opposition du vivant	Téléphonique	Immédiat	Don	0
4566	220	2023	1932-04-23	90.9086	2023-02-26 15:05:00	1	1	NeuroDeg	Tbles cognitifs	1		0	Opposition du vivant	Téléphonique	Immédiat		0
4576	230	2023	1952-05-21	70.8274	2023-03-02 00:05:00	1	1	NeuroDeg	Tbles cognitifs	1		0	Opposition des proches	Téléphonique	Immédiat	Don	0
4929	583	2023	1932-01-23	91.417	2023-06-01 04:45:00	1	1	NeuroDeg	Tbles cognitifs	1		0	Opposition des proches	Téléphonique	Immédiat	Don	0
4958	612	2023	1927-08-30	95.8401	2023-06-08 15:00:00	1	1	NeuroDeg	Tbles cognitifs	1		0	Opposition des proches	Téléphonique	Immédiat	Don	0
5039	693	2023	1935-07-14	88.0339	2023-07-04 09:12:00	1	1	NeuroDeg	Tbles cognitifs	1		0	Opposition du vivant	De visu	Immédiat	Don	0
5044	698	2023	1939-08-03	83.9789	2023-07-05 07:25:00	1	1	NeuroDeg	Tbles cognitifs	1		0	Opposition du vivant	Téléphonique	Immédiat	Don	0
5175	829	2023	1946-04-26	77.3568	2023-08-15 05:20:00	1	1	NeuroDeg	Tbles cognitifs	1		0	Opposition du vivant	Téléphonique	Réflexion		0
5180	834	2023	1926-11-04	96.8517	2023-08-17 20:30:00	1	1	NeuroDeg	Tbles cognitifs	1		0	Opposition des proches	De visu	Immédiat	Don	0
5181	835	2023	1938-07-27	85.1182	2023-08-18 03:30:00	1	1	NeuroDeg	Tbles cognitifs	1		0	Opposition du vivant	Téléphonique	Immédiat	Don	0
5243	897	2023	1962-03-10	61.5336	2023-09-05 18:12:00	1	1	NeuroDeg	Tbles cognitifs	1		0	Opposition du vivant	Téléphonique	Immédiat	Don	0
5179	833	2023	1956-09-19	66.9555	2023-08-17 18:10:00	1	1	NeuroDeg	SLA	1		0	Opposition du vivant	Téléphonique	Immédiat	Don	0
4493	147	2023	1971-05-11	51.7826	2023-02-07 15:31:00	2	1	NeuroDeg	Parkinson	1		0	Opposition des proches	De visu	Immédiat	Don	0
5013	667	2023	1953-07-21	69.9799	2023-06-26 15:30:00	1	1	NeuroDeg	Parkinson	1		0	Opposition des proches	De visu	Immédiat	Don	0
5154	808	2023	1942-02-14	81.5434	2023-08-11 08:20:00	1	1	NeuroDeg	Parkinson	1		0	Opposition des proches	De visu	Immédiat	Don	0
566	566	2020	1963-11-24	56.521	2020-05-18 04:00:00	1	1	NeuroDeg	NP	1		0	Opposition du vivant	Téléphonique	Immédiat		0
1502	48	2021	1945-06-03	75.662	2021-01-11 14:45:00	1	1	NeuroDeg	NP	1		0	Opposition des proches	Téléphonique	Immédiat	Indéterminé	0
1622	168	2021	1946-11-04	74.308	2021-02-05 09:50:00	1	1	NeuroDeg	NP	1		0	Opposition des proches	Téléphonique	Immédiat	Indéterminé	0
2115	661	2021	1955-08-29	65.8075	2021-06-02 17:30:00	1	1	NeuroDeg	NP	1		0	Opposition des proches	Téléphonique	Réflexion	Don	0
2132	678	2021	1930-10-21	90.6945	2021-06-08 11:30:00	1	1	NeuroDeg	NP	1		0	Opposition des proches	Téléphonique	Immédiat		0
2180	726	2021	1946-06-07	75.0942	2021-06-22 09:00:00	1	1	NeuroDeg	NP	1		0	Opposition des proches	De visu	Réflexion	Indéterminé	0
2303	849	2021	1929-02-20	92.4902	2021-07-25 22:15:00	1	1	NeuroDeg	NP	1		0	Opposition des proches	Téléphonique	Immédiat	Don	0
2318	864	2021	1925-02-20	96.5009	2021-07-28 20:09:00	1	1	NeuroDeg	NP	1		0	Opposition des proches	Téléphonique	Réflexion		0
2396	942	2021	1937-10-31	83.861	2021-08-20 06:00:00	1	1	NeuroDeg	NP	1		0	Opposition des proches	Téléphonique	Immédiat	Don	0
2439	985	2021	1957-05-22	64.3209	2021-08-31 03:00:00	1	1	NeuroDeg	NP	1		0	Opposition des proches	Téléphonique	Réflexion	Don	0
2536	1082	2021	1950-07-23	71.2206	2021-09-23 12:29:00	1	1	NeuroDeg	NP	1		0	Opposition du vivant	Téléphonique	Immédiat	Don	0
2918	1464	2021	1951-06-25	70.5475	2021-12-23 20:25:00	1	1	NeuroDeg	NP	1		0	Opposition des proches	Téléphonique	Réflexion	Don	0
3182	227	2022	1941-09-26	80.4782	2022-02-27 13:00:00	1	1	NeuroDeg	NP	1		0	Opposition des proches	Téléphonique	Immédiat	Don	0
3427	472	2022	1938-04-06	84.1117	2022-04-25 18:45:00	1	1	NeuroDeg	NP	1		0	Opposition des proches	Téléphonique	Immédiat	Scientifique	0
3476	521	2022	1944-12-28	77.4207	2022-05-11 13:30:00	1	1	NeuroDeg	NP	1		0	Opposition du vivant	Téléphonique	Immédiat	Don	0
3940	985	2022	1946-03-23	76.5474	2022-09-19 19:24:00	1	1	NeuroDeg	NP	1		0	Opposition des proches	De visu	Immédiat	Don	0
4038	1083	2022	1953-04-11	69.5572	2022-10-14 08:55:00	1	1	NeuroDeg	NP	1		0	Opposition des proches	De visu	Immédiat	Scientifique	0
4201	1246	2022	1936-10-17	86.1731	2022-11-28 04:00:00	1	1	NeuroDeg	NP	1		0	Opposition des proches	Téléphonique	Immédiat	Indéterminé	0
4203	1248	2022	1938-10-02	84.2158	2022-11-28 18:00:00	1	1	NeuroDeg	NP	1		0	Opposition des proches	Téléphonique	Réflexion	Don	0
1691	237	2021	1927-09-14	93.5055	2021-02-21 12:20:00	1	1	NeuroDeg	CJD	1		0	Opposition du vivant	Téléphonique	Immédiat	Indéterminé	0
2998	43	2022	1946-05-12	75.7218	2022-01-11 11:00:00	1	1	NeuroDeg	CJD	1		0	Opposition des proches	De visu	Immédiat	Don	0
5197	851	2023	1932-05-13	91.3375	2023-08-22 04:20:00	1	1	NeuroDeg	Angiopathie amyloïde cérébrale	1		0	Opposition des proches	Téléphonique	Immédiat		0
4355	9	2023	1934-01-12	89.0372	2023-01-03 13:35:00	1	1	NeuroDeg	Alzheimer	1		0	Opposition des proches	Téléphonique	Immédiat	Indéterminé	0
5003	657	2023	1937-01-23	86.4708	2023-06-22 20:00:00	1	1	NeuroDeg	Alzheimer	1		0	Opposition des proches	Téléphonique	Immédiat	Scientifique	0
58	58	2020	1939-01-18	81.0445	2020-01-14 05:40:00	1	1	NeuroDeg	Tbles cognitifs	1		1		De visu	Réflexion		1
70	70	2020	1932-01-25	88.0357	2020-01-16 00:30:00	1	1	NeuroDeg	Tbles cognitifs	1		1		Téléphonique	Réflexion		1
74	74	2020	1933-01-28	87.0266	2020-01-16 17:15:00	1	1	NeuroDeg	Tbles cognitifs	1		1		Téléphonique	Immédiat		1
84	84	2020	1938-06-05	81.6822	2020-01-19 23:45:00	1	1	NeuroDeg	Tbles cognitifs	1		1		Téléphonique	Immédiat		1
100	100	2020	1929-08-01	90.5398	2020-01-23 00:13:00	1	1	NeuroDeg	Tbles cognitifs	1		1		Téléphonique	Immédiat		1
118	118	2020	1932-04-18	87.8418	2020-01-29 06:00:00	1	1	NeuroDeg	Tbles cognitifs	1		1		Téléphonique	Immédiat		1
128	128	2020	1932-10-30	87.3113	2020-01-30 15:15:00	1	1	NeuroDeg	Tbles cognitifs	1		1		Téléphonique	Réflexion		1
174	174	2020	1932-04-15	87.8836	2020-02-10 12:25:00	1	1	NeuroDeg	Tbles cognitifs	1		1		De visu	Immédiat		1
201	201	2020	1945-08-21	74.5412	2020-02-16 12:40:00	1	1	NeuroDeg	Tbles cognitifs	1		1		Téléphonique	Réflexion		1
205	205	2020	1931-05-23	88.8054	2020-02-18 22:58:00	1	1	NeuroDeg	Tbles cognitifs	1		1		Téléphonique	Réflexion		1
230	230	2020	1933-06-02	86.789	2020-02-23 23:40:00	1	1	NeuroDeg	Tbles cognitifs	1		1		de visu	Immédiat		1
235	235	2020	1931-06-27	88.7258	2020-02-24 21:45:00	1	1	NeuroDeg	Tbles cognitifs	1		1		Téléphonique	Réflexion		1
268	268	2020	1931-08-02	88.6507	2020-03-04 12:30:00	1	1	NeuroDeg	Tbles cognitifs	1		1		Téléphonique	Immédiat		1
294	294	2020	1928-05-10	91.8997	2020-03-11 09:00:00	1	1	NeuroDeg	Tbles cognitifs	1		1		Téléphonique			1
667	667	2020	1939-10-17	80.7381	2020-06-22 10:10:00	1	1	NeuroDeg	Tbles cognitifs	1		1		Téléphonique	Immédiat		1
668	668	2020	1963-05-31	57.1015	2020-06-22 00:45:00	1	1	NeuroDeg	Tbles cognitifs	1		1		Téléphonique			1
692	692	2020	1932-11-22	87.6596	2020-06-28 17:45:00	1	1	NeuroDeg	Tbles cognitifs	1		1		Téléphonique	Réflexion		1
726	726	2020	1927-05-03	93.2415	2020-07-06 03:50:00	1	1	NeuroDeg	Tbles cognitifs	1		1		Téléphonique	Réflexion		1
760	760	2020	1943-03-02	77.4212	2020-07-13 17:20:00	1	1	NeuroDeg	Tbles cognitifs	1		1		Téléphonique	Immédiat		1
776	776	2020	1944-09-20	75.8814	2020-07-19 17:20:00	1	1	NeuroDeg	Tbles cognitifs	1		1		De visu	Immédiat		1
867	867	2020	1917-01-21	103.631	2020-08-13 10:15:00	1	1	NeuroDeg	Tbles cognitifs	1		1		Téléphonique	Réflexion		1
981	981	2020	1935-07-26	85.2228	2020-09-23 08:00:00	1	1	NeuroDeg	Tbles cognitifs	1		1		De visu	Immédiat		1
990	990	2020	1934-04-25	86.4793	2020-09-24 22:20:00	1	1	NeuroDeg	Tbles cognitifs	1		1		Téléphonique	Réflexion		1
1015	1015	2020	1937-03-28	83.5658	2020-09-29 12:30:00	1	1	NeuroDeg	Tbles cognitifs	1		1		De visu	Immédiat		1
1057	1057	2020	1930-05-21	90.4578	2020-10-12 02:10:00	1	1	NeuroDeg	Tbles cognitifs	1		1		Téléphonique	Immédiat		1
1090	1090	2020	1944-03-28	76.6161	2020-10-19 21:00:00	1	1	NeuroDeg	Tbles cognitifs	1		1		Téléphonique	Immédiat		1
1146	1146	2020	1945-03-05	75.713	2020-11-01 06:03:00	1	1	NeuroDeg	Tbles cognitifs	1		1		De visu	Immédiat		1
1325	1325	2020	1929-09-25	91.2477	2020-12-01 10:10:00	1	1	NeuroDeg	Tbles cognitifs	1		1		Téléphonique	Immédiat		1
1436	1436	2020	1935-02-01	85.9627	2020-12-27 09:00:00	1	1	NeuroDeg	Tbles cognitifs	1		1		Téléphonique	Réflexion		1
1608	154	2021	1943-05-25	77.7489	2021-02-02 08:30:00	1	1	NeuroDeg	Tbles cognitifs	1		1		Téléphonique	Immédiat		1
1610	156	2021	1947-01-12	74.1118	2021-02-02 19:15:00	1	1	NeuroDeg	Tbles cognitifs	1		1		Téléphonique	Immédiat		1
1726	272	2021	1930-01-11	91.1962	2021-02-28 14:25:00	1	1	NeuroDeg	Tbles cognitifs	1		1		Téléphonique	Réflexion		1
1820	366	2021	1926-12-10	94.3525	2021-03-24 15:30:00	1	1	NeuroDeg	Tbles cognitifs	1		1		Téléphonique	Réflexion		1
1844	390	2021	1945-09-17	75.5891	2021-04-01 00:20:00	1	1	NeuroDeg	Tbles cognitifs	1		1		Téléphonique	Réflexion		1
1872	418	2021	1932-11-21	88.4378	2021-04-07 19:00:00	1	1	NeuroDeg	Tbles cognitifs	1		1		Téléphonique	Immédiat		1
1875	421	2021	1929-08-14	91.7154	2021-04-09 02:40:00	1	1	NeuroDeg	Tbles cognitifs	1		1		Téléphonique	Réflexion		1
1896	442	2021	1917-10-11	103.576	2021-04-13 01:30:00	1	1	NeuroDeg	Tbles cognitifs	1		1		Téléphonique	Immédiat		1
1927	473	2021	1931-02-07	90.2558	2021-04-18 08:25:00	1	1	NeuroDeg	Tbles cognitifs	1		1		de visu	Immédiat		1
1938	484	2021	1938-05-17	82.987	2021-04-21 06:25:00	1	1	NeuroDeg	Tbles cognitifs	1		1		Téléphonique	Réflexion		1
1945	491	2021	1928-06-13	92.9208	2021-04-22 02:00:00	1	1	NeuroDeg	Tbles cognitifs	1		1		Téléphonique	Immédiat		1
2054	600	2021	1933-02-21	88.293	2021-05-16 22:25:00	1	1	NeuroDeg	Tbles cognitifs	1		1		De visu	Immédiat		1
2057	603	2021	1929-04-10	92.1677	2021-05-18 05:00:00	1	1	NeuroDeg	Tbles cognitifs	1		1		Téléphonique	Immédiat		1
2059	605	2021	1933-07-02	87.9396	2021-05-18 22:30:00	1	1	NeuroDeg	Tbles cognitifs	1		1		Téléphonique	Immédiat		1
2060	606	2021	1953-05-06	68.0817	2021-05-18 19:45:00	1	1	NeuroDeg	Tbles cognitifs	1		1		Téléphonique	Immédiat		1
2070	616	2021	1953-01-08	68.412	2021-05-21 09:05:00	1	1	NeuroDeg	Tbles cognitifs	1		1		Téléphonique	Immédiat		1
2089	635	2021	1950-08-27	70.797	2021-05-26 21:45:00	1	1	NeuroDeg	Tbles cognitifs	1		1		Téléphonique	Immédiat		1
2093	639	2021	1935-04-28	86.1387	2021-05-26 15:00:00	1	1	NeuroDeg	Tbles cognitifs	1		1		Téléphonique	Immédiat		1
2098	644	2021	1946-03-13	75.269	2021-05-31 04:32:00	1	1	NeuroDeg	Tbles cognitifs	1		1		Téléphonique	Immédiat		1
2101	647	2021	1941-08-07	79.8702	2021-05-31 15:20:00	1	1	NeuroDeg	Tbles cognitifs	1		1		Téléphonique	Immédiat		1
2124	670	2021	1928-02-04	93.4018	2021-06-06 15:55:00	1	1	NeuroDeg	Tbles cognitifs	1		1		Téléphonique	Immédiat		1
2128	674	2021	1932-07-12	88.9658	2021-06-07 12:05:00	1	1	NeuroDeg	Tbles cognitifs	1		1		De visu	Immédiat		1
2246	792	2021	1935-10-28	85.7653	2021-07-12 08:16:00	1	1	NeuroDeg	Tbles cognitifs	1		1		Téléphonique	Immédiat		1
2274	820	2021	2021-04-21	0.244406	2021-07-19 05:00:00	1	1	NeuroDeg	Tbles cognitifs	1		1		Téléphonique	Immédiat		1
2306	852	2021	1947-02-20	74.4773	2021-07-25 05:20:00	1	1	NeuroDeg	Tbles cognitifs	1		1		Téléphonique	Immédiat		1
2317	863	2021	1949-06-17	72.1607	2021-07-27 15:40:00	1	1	NeuroDeg	Tbles cognitifs	1		1		Téléphonique	Réflexion		1
2319	865	2021	1949-12-23	71.6459	2021-07-28 18:15:00	1	1	NeuroDeg	Tbles cognitifs	1		1		Téléphonique	Immédiat		1
2324	870	2021	1933-12-19	87.6707	2021-07-29 19:00:00	1	1	NeuroDeg	Tbles cognitifs	1		1		Téléphonique	Immédiat		1
2472	1018	2021	1935-06-29	86.2484	2021-09-05 16:00:00	1	1	NeuroDeg	Tbles cognitifs	1		1		Téléphonique	Immédiat		1
2498	1044	2021	1933-05-29	88.3537	2021-09-13 02:20:00	1	1	NeuroDeg	Tbles cognitifs	1		1		Téléphonique	Immédiat		1
2515	1061	2021	1932-05-28	89.3656	2021-09-16 10:20:00	1	1	NeuroDeg	Tbles cognitifs	1		1		Téléphonique	Immédiat		1
2529	1075	2021	1937-11-30	83.8691	2021-09-22 05:00:00	1	1	NeuroDeg	Tbles cognitifs	1		1		De visu	Immédiat		1
2584	1130	2021	1926-04-11	95.5505	2021-10-04 22:40:00	1	1	NeuroDeg	Tbles cognitifs	1		1		Téléphonique	Immédiat		1
2610	1156	2021	1928-06-06	93.4093	2021-10-10 09:10:00	1	1	NeuroDeg	Tbles cognitifs	1		1		Téléphonique	Immédiat		1
2646	1192	2021	1950-08-29	71.193	2021-10-20 10:15:00	1	1	NeuroDeg	Tbles cognitifs	1		1		Téléphonique	Immédiat		1
2669	1215	2021	1932-12-12	88.9344	2021-10-27 01:00:00	1	1	NeuroDeg	Tbles cognitifs	1		1		De visu	Immédiat		1
2753	1299	2021	1948-07-09	73.4073	2021-11-16 16:00:00	1	1	NeuroDeg	Tbles cognitifs	1		1		De visu	Immédiat		1
2846	1392	2021	1932-06-29	89.4981	2021-12-05 19:00:00	1	1	NeuroDeg	Tbles cognitifs	1		1		Téléphonique	Immédiat		1
2994	39	2022	1935-05-18	86.7099	2022-01-10 03:00:00	1	1	NeuroDeg	Tbles cognitifs	1		1		De visu	Immédiat		1
3028	73	2022	1933-05-12	88.7443	2022-01-16 15:45:00	1	1	NeuroDeg	Tbles cognitifs	1		1		Téléphonique	Réflexion		1
3032	77	2022	1924-08-25	97.4667	2022-01-18 08:00:00	1	1	NeuroDeg	Tbles cognitifs	1		1		Téléphonique	Immédiat		1
3765	810	2022	1937-09-28	84.9078	2022-08-04 08:00:00	1	1	NeuroDeg	Tbles cognitifs	1		1		Téléphonique	Immédiat		1
3786	831	2022	1928-09-09	93.9754	2022-08-08 00:30:00	1	1	NeuroDeg	Tbles cognitifs	1		1		Téléphonique	Réflexion		1
3961	1006	2022	1936-10-10	86.0186	2022-09-25 19:00:00	1	1	NeuroDeg	Tbles cognitifs	1		1		Téléphonique	Réflexion		1
3971	1016	2022	1948-09-12	74.0942	2022-09-28 09:30:00	1	1	NeuroDeg	Tbles cognitifs	1		1		Téléphonique	Immédiat		1
4116	1161	2022	1944-06-26	78.4198	2022-11-07 05:30:00	1	1	NeuroDeg	Tbles cognitifs	1		1		Téléphonique	Réflexion		1
4127	1172	2022	1931-04-23	91.6133	2022-11-09 20:30:00	1	1	NeuroDeg	Tbles cognitifs	1		1		Téléphonique	Réflexion		1
4150	1195	2022	1934-12-24	87.9566	2022-11-16 04:00:00	1	1	NeuroDeg	Tbles cognitifs	1		1		Téléphonique	Immédiat		1
4186	1231	2022	1942-07-17	80.4121	2022-11-24 09:47:00	1	1	NeuroDeg	Tbles cognitifs	1		1		Téléphonique	Immédiat		1
4273	1318	2022	1943-09-24	79.277	2022-12-14 02:20:00	1	1	NeuroDeg	Tbles cognitifs	1		1		De visu	Immédiat		1
4280	1325	2022	1934-12-28	88.0284	2022-12-16 08:33:00	1	1	NeuroDeg	Tbles cognitifs	1		1		De visu	Immédiat		1
4379	33	2023	1931-03-09	91.9041	2023-01-10 00:10:00	1	1	NeuroDeg	Tbles cognitifs	1		1		Téléphonique	Immédiat		1
4380	34	2023	1943-04-05	79.8215	2023-01-09 20:05:00	1	1	NeuroDeg	Tbles cognitifs	1		1		De visu	Immédiat		1
4443	97	2023	1933-02-01	89.0422	2022-01-25 09:55:00	1	1	NeuroDeg	Tbles cognitifs	1		1		Téléphonique	Réflexion		1
4538	192	2023	1928-02-26	95.0525	2023-02-21 04:00:00	1	1	NeuroDeg	Tbles cognitifs	1		1		Téléphonique	Immédiat		1
4573	227	2023	1934-10-14	88.4382	2023-02-28 22:30:00	1	1	NeuroDeg	Tbles cognitifs	1		1		Téléphonique	Immédiat		1
4733	387	2023	1931-08-02	91.7554	2023-04-11 17:00:00	1	1	NeuroDeg	Tbles cognitifs	1		1		Téléphonique	Réflexion		1
4757	411	2023	1928-07-03	94.854	2023-04-17 17:10:00	1	1	NeuroDeg	Tbles cognitifs	1		1		De visu	Immédiat		1
4762	416	2023	1932-03-21	91.1385	2023-04-18 13:10:00	1	1	NeuroDeg	Tbles cognitifs	1		1		Téléphonique	Immédiat		1
4873	527	2023	1934-02-19	89.2995	2023-05-17 07:50:00	1	1	NeuroDeg	Tbles cognitifs	1		1		Téléphonique	Immédiat		1
4951	605	2023	1929-10-30	93.6622	2023-06-05 16:30:00	1	1	NeuroDeg	Tbles cognitifs	1		1		Téléphonique	Réflexion		1
5131	785	2023	1931-04-16	92.3587	2023-08-01 22:10:00	1	1	NeuroDeg	Tbles cognitifs	1		1		Téléphonique	Immédiat		1
4894	548	2023	1928-10-31	94.6225	2023-05-23 05:20:00	1	1	NeuroDeg	Tbles cognitifs	1		1		Téléphonique	Immédiat		0	transport de corps
4435	89	2023	1948-06-11	74.6708	2023-01-23 20:25:00	1	1	NeuroDeg	Parkinson	1		1		Téléphonique	Immédiat		1
4670	324	2023	1945-05-03	77.9498	2023-03-26 16:15:00	1	1	NeuroDeg	Parkinson	1		1		Téléphonique	Immédiat		1
4895	549	2023	1939-05-22	84.0614	2023-05-23 09:40:00	1	1	NeuroDeg	Parkinson	1		1		De visu	Immédiat		1
206	206	2020	1929-05-23	90.8046	2020-02-18 16:06:00	1	1	NeuroDeg	NP	1		1		Téléphonique	Réflexion		1
243	243	2020	1948-02-03	72.1142	2020-02-26 16:11:00	1	1	NeuroDeg	NP	1		1		Téléphonique	Réflexion		1
265	265	2020	1930-06-29	89.7431	2020-03-04 05:50:00	1	1	NeuroDeg	NP	1		1		de visu	Immédiat		1
530	530	2020	1929-04-08	91.1378	2020-05-05 07:15:00	1	1	NeuroDeg	NP	1		1		Téléphonique	Immédiat		1
561	561	2020	1926-03-31	94.1977	2020-05-18 04:00:00	1	1	NeuroDeg	NP	1		1		Téléphonique	Immédiat		1
603	603	2020	1947-10-27	72.6322	2020-05-26 17:55:00	1	1	NeuroDeg	NP	1		1		Téléphonique	Immédiat		1
621	621	2020	1932-05-02	88.1487	2020-06-03 06:31:00	1	1	NeuroDeg	NP	1		1		De visu	Immédiat		1
640	640	2020	1927-12-10	92.5668	2020-06-10 20:45:00	1	1	NeuroDeg	NP	1		1		Téléphonique	Immédiat		1
651	651	2020	1987-08-28	32.8243	2020-06-15 20:30:00	1	1	NeuroDeg	NP	1		1		Téléphonique	Réflexion		1
926	926	2020	1934-12-13	85.7934	2020-09-06 14:10:00	1	1	NeuroDeg	NP	1		1		Téléphonique	Immédiat		1
1013	1013	2020	1952-02-22	68.6496	2020-09-29 02:50:00	1	1	NeuroDeg	NP	1		1		De visu	Immédiat		1
1565	111	2021	1965-02-16	55.9777	2021-01-24 20:15:00	1	1	NeuroDeg	NP	1		1		De visu	Réflexion		1
1637	183	2021	1931-04-26	89.8543	2021-02-08 20:00:00	1	1	NeuroDeg	NP	1		1		De visu	Immédiat		1
2333	879	2021	1956-11-07	64.7791	2021-08-02 08:30:00	1	1	NeuroDeg	NP	1		1		Téléphonique	Immédiat		1
2366	912	2021	1946-06-30	75.1674	2021-08-11 02:00:00	1	1	NeuroDeg	NP	1		1		Téléphonique	Réflexion		1
2533	1079	2021	1938-07-28	83.2144	2021-09-23 06:00:00	1	1	NeuroDeg	NP	1		1		Téléphonique	Immédiat		1
2588	1134	2021	1943-10-18	78.021	2021-10-05 16:15:00	1	1	NeuroDeg	NP	1		1		Téléphonique	Immédiat		1
3130	175	2022	1938-11-22	83.2902	2022-02-14 22:00:00	1	1	NeuroDeg	NP	1		1		Téléphonique	Réflexion		1
3517	562	2022	1938-09-18	83.7364	2022-05-23 19:00:00	1	1	NeuroDeg	NP	1		1		De visu	Réflexion		1
3913	958	2022	1952-05-20	70.3642	2022-09-12 22:15:00	1	1	NeuroDeg	NP	1		1		Téléphonique	Réflexion		1
3942	987	2022	1934-08-23	88.1366	2022-09-19 20:15:00	1	1	NeuroDeg	NP	1		1		Téléphonique	Réflexion		1
4024	1069	2022	1947-01-21	75.771	2022-10-10 10:10:00	1	1	NeuroDeg	NP	1		1		De visu	Réflexion		1
5178	832	2023	1925-12-29	97.6979	2023-08-16 17:35:00	1	1	NeuroDeg	NP	1		1		Téléphonique	Réflexion		1
4764	418	2023	1966-04-04	57.0809	2023-04-19 12:42:00	1	1	NeuroDeg	Atrophie multisystématisée	1		1		De visu	Immédiat		1
4354	8	2023	1933-02-03	89.9776	2023-01-03 20:00:00	1	1	NeuroDeg	Alzheimer	1		1		Téléphonique	Réflexion		1
4622	276	2023	1929-04-11	93.9855	2023-03-13 16:43:00	1	1	NeuroDeg	Alzheimer	1		1		Téléphonique	Immédiat		1
4792	446	2023	1938-04-26	85.0603	2023-04-27 00:10:00	1	1	NeuroDeg	Alzheimer	1		1		Téléphonique	Immédiat		1
17	17	2020	1931-05-31	88.6649	2020-01-06 16:45:00	1	1	NeuroDeg	CJD	1		1		Téléphonique	Réflexion		1
3505	550	2022	1921-07-25	100.886	2022-05-19 12:40:00	1	1	NeuroDeg	NP	0	Logistique CHPOT						0
4708	362	2023	1945-11-29	77.4012	2023-04-05 10:18:00	1	1	NeuroDeg	Tbles cognitifs	0	COVID 19						0
4976	630	2023	1943-05-03	80.1742	2023-06-15 13:55:00	1	1	NeuroDeg	Alzheimer	0	COVID 19						0
879	879	2020	1945-08-16	75.0386	2020-08-11 02:00:00	1	1	NeuroDeg	Creutzfeldt-Jakob	0	Contre indication médicale						0
4552	206	2023	1951-05-03	71.8615	2023-02-23 10:47:00	1	1	NeuroDeg	Creutzfeldt-Jakob	0	Contre indication médicale						0
4784	438	2023	1944-10-07	78.5982	2023-04-24 08:20:00	1	1	NeuroDeg	CJD	0	Contre indication médicale						0
1119	1119	2020	1935-11-01	85.0479	2020-10-27 11:50:00	1	1	NeuroDeg	Tbles cognitifs	0	Bellevue/épidémie						0
494	494	2020	1951-01-17	69.3145	2020-04-23 19:00:00	1	1	NeuroDeg	NP	0	Bellevue/épidémie						0
528	528	2020	1927-09-13	92.7054	2020-05-04 11:30:00	1	1	NeuroDeg	NP	0	Bellevue/épidémie						0
602	602	2020	1935-01-03	85.4537	2020-05-26 14:30:00	1	1	NeuroDeg	NP	0	Bellevue/épidémie						0
343	343	2020	1941-08-11	78.6644	2020-03-21 12:00:00	1	1	NeuroDeg	Tbles cognitifs	0	Week-end / Férié						0
344	344	2020	1936-02-19	84.148	2020-03-23 00:40:00	1	1	NeuroDeg	Tbles cognitifs	0	Week-end / Férié						0
469	469	2020	1930-02-09	90.2483	2020-04-17 15:30:00	1	1	NeuroDeg	Tbles cognitifs	0	Week-end / Férié						0
2095	641	2021	1925-06-23	95.9997	2021-05-29 21:30:00	1	1	NeuroDeg	Tbles cognitifs	0	Week-end / Férié						0
558	558	2020	1946-09-06	73.7437	2020-05-16 10:45:00	1	1	NeuroDeg	NP	0	Week-end / Férié						0
596	596	2020	1943-02-18	77.3142	2020-05-23 16:20:00	1	1	NeuroDeg	NP	0	Week-end / Férié						0
694	694	2020	1932-03-20	88.3413	2020-06-30 13:45:00	1	1	NeuroDeg	Tbles cognitifs	0	Transport de corps						0
808	808	2020	1930-05-30	90.2202	2020-07-26 08:37:00	1	1	NeuroDeg	Tbles cognitifs	0	Transport de corps						0
915	915	2020	1933-08-07	87.1355	2020-09-03 11:10:00	1	1	NeuroDeg	Tbles cognitifs	0	Transport de corps						0
1006	1006	2020	1920-06-09	100.371	2020-09-27 12:45:00	1	1	NeuroDeg	Tbles cognitifs	0	Transport de corps						0
1024	1024	2020	1944-10-19	76.0039	2020-10-01 10:15:00	1	1	NeuroDeg	Tbles cognitifs	0	Transport de corps						0
1112	1112	2020	1933-09-22	87.1527	2020-10-25 18:00:00	1	1	NeuroDeg	Tbles cognitifs	0	Transport de corps						0
1947	493	2021	1930-12-07	90.4349	2021-04-21 17:30:00	1	1	NeuroDeg	Tbles cognitifs	0	Transport de corps						0
1963	509	2021	1934-02-11	87.2666	2021-04-27 07:20:00	1	1	NeuroDeg	Tbles cognitifs	0	Transport de corps						0
2087	633	2021	1934-06-24	86.9803	2021-05-25 19:30:00	1	1	NeuroDeg	Tbles cognitifs	0	Transport de corps						0
2223	769	2021	1937-12-12	83.62	2021-07-05 07:10:00	1	1	NeuroDeg	Tbles cognitifs	0	Transport de corps						0
2499	1045	2021	1932-12-28	88.7724	2021-09-13 22:00:00	1	1	NeuroDeg	Tbles cognitifs	0	Transport de corps						0
2600	1146	2021	1937-05-24	84.4324	2021-10-07 20:00:00	1	1	NeuroDeg	Tbles cognitifs	0	Transport de corps						0
3820	865	2022	1935-05-15	87.316	2022-08-16 08:00:00	1	1	NeuroDeg	Tbles cognitifs	0	Transport de corps						0
4007	1052	2022	1935-03-27	87.5884	2022-10-05 18:45:00	1	1	NeuroDeg	Tbles cognitifs	0	Transport de corps						0
4250	1295	2022	1936-04-11	86.7176	2022-12-07 22:30:00	1	1	NeuroDeg	Tbles cognitifs	0	Transport de corps						0
4649	303	2023	1947-08-31	75.6041	2023-03-20 11:55:00	1	1	NeuroDeg	Tbles cognitifs	0	Transport de corps						0
4782	436	2023	1933-10-12	89.5911	2023-04-23 18:15:00	1	1	NeuroDeg	Tbles cognitifs	0	Transport de corps						0
5107	761	2023	1942-06-18	81.1581	2023-07-25 17:20:00	1	1	NeuroDeg	Tbles cognitifs	0	Transport de corps						0
5111	765	2023	1928-09-02	94.9626	2023-07-27 08:15:00	1	1	NeuroDeg	Tbles cognitifs	0	Transport de corps						0
5142	796	2023	1933-05-30	90.2506	2023-08-07 11:30:00	1	1	NeuroDeg	Tbles cognitifs	0	Transport de corps						0
283	283	2020	1944-04-14	75.9521	2020-03-08 12:40:00	1	1	NeuroDeg	NP	0	Transport de corps						0
563	563	2020	1933-09-06	86.7542	2020-05-17 06:30:00	1	1	NeuroDeg	NP	0	Transport de corps						0
812	812	2020	1944-06-30	76.1288	2020-07-28 00:40:00	1	1	NeuroDeg	NP	0	Transport de corps						0
989	989	2020	1936-11-15	83.9172	2020-09-24 18:50:00	1	1	NeuroDeg	NP	0	Transport de corps						0
2698	1244	2021	1942-03-28	79.6523	2021-11-01 02:10:00	1	1	NeuroDeg	NP	0	Transport de corps						0
72	72	2020	1927-06-17	92.648	2020-01-16 12:48:00	1	1	NeuroDeg	CJD	0	Transport de corps						0
4818	472	2023	1928-09-26	94.6645	2023-05-03 12:35:00	1	1	NeuroDeg	Tbles cognitifs	0	Soins de conservation déjà réalisés						0
64	64	2020	1933-10-10	86.3246	2020-01-15 11:25:00	1	1	NeuroDeg	Tbles cognitifs	0	OML						0
245	245	2020	1927-04-10	92.9498	2020-02-27 16:20:00	1	1	NeuroDeg	Tbles cognitifs	0	Logistique préleveur						0
246	246	2020	1926-06-29	93.7306	2020-02-27 15:50:00	1	1	NeuroDeg	Tbles cognitifs	0	Logistique préleveur						0
3114	159	2022	1941-09-20	80.4489	2022-02-10 20:10:00	1	1	NeuroDeg	Tbles cognitifs	0	Logistique préleveur						0
130	130	2020	1922-05-08	97.8082	2020-02-02 23:40:00	1	1	NeuroDeg	Tbles cognitifs	0	Logistique CHPOT						0
249	249	2020	1932-01-12	88.1902	2020-02-28 10:25:00	1	1	NeuroDeg	Tbles cognitifs	0	Logistique CHPOT						0
737	737	2020	1929-07-22	91.026	2020-07-08 11:45:00	1	1	NeuroDeg	Tbles cognitifs	0	Logistique CHPOT						0
747	747	2020	1925-09-20	94.8681	2020-07-09 20:45:00	1	1	NeuroDeg	Tbles cognitifs	0	Logistique CHPOT						0
781	781	2020	1935-11-10	84.7515	2020-07-20 07:00:00	1	1	NeuroDeg	Tbles cognitifs	0	Logistique CHPOT						0
874	874	2020	1943-08-24	77.0237	2020-08-12 16:00:00	1	1	NeuroDeg	Tbles cognitifs	0	Logistique CHPOT						0
1248	1248	2020	1944-11-17	76.0558	2020-11-18 09:10:00	1	1	NeuroDeg	Tbles cognitifs	0	Logistique CHPOT						0
1709	255	2021	1927-09-08	93.5304	2021-02-24 14:15:00	1	1	NeuroDeg	Tbles cognitifs	0	Logistique CHPOT						0
1752	298	2021	1932-06-23	88.768	2021-03-08 08:00:00	1	1	NeuroDeg	Tbles cognitifs	0	Logistique CHPOT						0
2163	709	2021	1940-07-08	80.9961	2021-06-16 14:00:00	1	1	NeuroDeg	Tbles cognitifs	0	Logistique CHPOT						0
2258	804	2021	1942-06-10	79.1509	2021-07-15 02:10:00	1	1	NeuroDeg	Tbles cognitifs	0	Logistique CHPOT						0
2503	1049	2021	1928-12-29	92.7757	2021-09-15 03:00:00	1	1	NeuroDeg	Tbles cognitifs	0	Logistique CHPOT						0
2599	1145	2021	1944-03-10	77.6329	2021-10-07 23:50:00	1	1	NeuroDeg	Tbles cognitifs	0	Logistique CHPOT						0
2786	1332	2021	1931-02-12	90.8424	2021-11-23 11:10:00	1	1	NeuroDeg	Tbles cognitifs	0	Logistique CHPOT						0
2835	1381	2021	1946-10-28	75.1499	2021-12-02 17:10:00	1	1	NeuroDeg	Tbles cognitifs	0	Logistique CHPOT						0
2875	1421	2021	1936-01-01	86.0074	2021-12-12 17:10:00	1	1	NeuroDeg	Tbles cognitifs	0	Logistique CHPOT						0
2878	1424	2021	1933-03-04	88.8382	2021-12-12 23:00:00	1	1	NeuroDeg	Tbles cognitifs	0	Logistique CHPOT						0
2939	1485	2021	1932-08-24	89.4089	2021-12-29 06:00:00	1	1	NeuroDeg	Tbles cognitifs	0	Logistique CHPOT						0
2940	1486	2021	1927-05-08	94.7105	2021-12-29 08:15:00	1	1	NeuroDeg	Tbles cognitifs	0	Logistique CHPOT						0
2943	1489	2021	1938-01-29	83.9756	2021-12-30 02:33:00	1	1	NeuroDeg	Tbles cognitifs	0	Logistique CHPOT						0
3067	112	2022	1944-09-07	77.4444	2022-01-28 05:00:00	1	1	NeuroDeg	Tbles cognitifs	0	Logistique CHPOT						0
3516	561	2022	1931-04-06	91.193	2022-05-23 11:05:00	1	1	NeuroDeg	Tbles cognitifs	0	Logistique CHPOT						0
3519	564	2022	1948-08-20	73.8094	2022-05-24 10:17:00	1	1	NeuroDeg	Tbles cognitifs	0	Logistique CHPOT						0
3526	571	2022	1932-10-15	89.6737	2022-05-26 22:00:00	1	1	NeuroDeg	Tbles cognitifs	0	Logistique CHPOT						0
3695	740	2022	1948-09-10	73.9006	2022-07-17 17:30:00	1	1	NeuroDeg	Tbles cognitifs	0	Logistique CHPOT						0
3766	811	2022	1944-07-28	78.0725	2022-08-04 11:00:00	1	1	NeuroDeg	Tbles cognitifs	0	Logistique CHPOT						0
3889	934	2022	1943-03-20	79.5232	2022-09-06 22:50:00	1	1	NeuroDeg	Tbles cognitifs	0	Logistique CHPOT						0
3938	983	2022	1930-08-22	92.1421	2022-09-19 20:25:00	1	1	NeuroDeg	Tbles cognitifs	0	Logistique CHPOT						0
3952	997	2022	1940-11-25	81.8814	2022-09-22 17:10:00	1	1	NeuroDeg	Tbles cognitifs	0	Logistique CHPOT						0
4151	1196	2022	1925-08-09	97.3379	2022-11-16 07:52:00	1	1	NeuroDeg	Tbles cognitifs	0	Logistique CHPOT						0
4315	1360	2022	1941-09-19	81.3218	2022-12-25 10:35:00	1	1	NeuroDeg	Tbles cognitifs	0	Logistique CHPOT						0
4353	7	2023	1961-07-24	61.4879	2023-01-03 02:20:00	1	1	NeuroDeg	Tbles cognitifs	0	Logistique CHPOT						0
4375	29	2023	1931-01-19	92.0348	2023-01-08 17:15:00	1	1	NeuroDeg	Tbles cognitifs	0	Logistique CHPOT						0
4378	32	2023	1940-12-29	82.0836	2023-01-08 12:00:00	1	1	NeuroDeg	Tbles cognitifs	0	Logistique CHPOT						0
4432	86	2023	1937-01-23	86.057	2023-01-22 19:00:00	1	1	NeuroDeg	Tbles cognitifs	0	Logistique CHPOT						0
4487	141	2023	1944-02-01	79.0678	2023-02-05 18:00:00	1	1	NeuroDeg	Tbles cognitifs	0	Logistique CHPOT						0
4570	224	2023	1933-05-30	89.8103	2023-02-27 18:00:00	1	1	NeuroDeg	Tbles cognitifs	0	Logistique CHPOT						0
4603	257	2023	1936-01-04	87.2366	2023-03-09 08:50:00	1	1	NeuroDeg	Tbles cognitifs	0	Logistique CHPOT						0
4671	325	2023	1929-08-28	93.6411	2023-03-27 00:05:00	1	1	NeuroDeg	Tbles cognitifs	0	Logistique CHPOT						0
4770	424	2023	1924-12-10	98.4274	2023-04-21 00:14:00	1	1	NeuroDeg	Tbles cognitifs	0	Logistique CHPOT						0
4793	447	2023	1930-03-20	93.1677	2023-04-27 05:00:00	1	1	NeuroDeg	Tbles cognitifs	0	Logistique CHPOT						0
4866	520	2023	1943-10-30	79.5955	2023-05-15 08:15:00	1	1	NeuroDeg	Tbles cognitifs	0	Logistique CHPOT						0
4901	555	2023	1942-07-06	80.9376	2023-05-24 05:15:00	1	1	NeuroDeg	Tbles cognitifs	0	Logistique CHPOT						0
4442	96	2023	1948-08-15	74.497	2023-01-25 10:05:00	1	1	NeuroDeg	SLA	0	Logistique CHPOT						0
5169	823	2023	1949-09-15	73.962	2023-08-14 03:00:00	1	1	NeuroDeg	SLA	0	Logistique CHPOT						0
4389	43	2023	1945-01-27	78.011	2023-01-12 00:45:00	1	1	NeuroDeg	Parkinson	0	Logistique CHPOT						0
4771	425	2023	1949-03-05	74.1781	2023-04-21	1	1	NeuroDeg	Parkinson	0	Logistique CHPOT						0
1753	299	2021	1946-07-12	74.7074	2021-03-08 04:42:00	1	1	NeuroDeg	NP	0	Logistique CHPOT						0
3066	111	2022	1945-03-06	76.9498	2022-01-27 16:25:00	1	1	NeuroDeg	NP	0	Logistique CHPOT						0
3819	864	2022	1951-06-25	71.1915	2022-08-15 21:30:00	1	1	NeuroDeg	NP	0	Logistique CHPOT						0
4318	1363	2022	1953-06-04	69.6091	2022-12-26 07:55:00	1	1	NeuroDeg	NP	0	Logistique CHPOT						0
4374	28	2023	1934-08-06	88.4869	2023-01-08 17:30:00	1	1	NeuroDeg	Alzheimer	0	Logistique CHPOT						0
4485	139	2023	1932-05-15	90.7905	2023-02-05 12:49:00	1	1	NeuroDeg	Alzheimer	0	Logistique CHPOT						0
4592	246	2023	1958-12-18	64.2568	2023-03-05 17:20:00	1	1	NeuroDeg	Tbles cognitifs	0	Famille non prévenue du décès						0
4827	481	2023	1944-12-15	78.4386	2023-05-05 02:30:00	1	1	NeuroDeg	Tbles cognitifs	0	Famille non prévenue du décès						0
65	65	2020	1943-01-22	77.0358	2020-01-16 01:50:00	1	1	NeuroDeg	Tbles cognitifs	0	Famille injoignable à temps						0
665	665	2020	1931-03-16	89.3226	2020-06-18 18:15:00	1	1	NeuroDeg	Tbles cognitifs	0	Famille injoignable à temps						0
763	763	2020	1937-03-16	83.3918	2020-07-16 00:35:00	1	1	NeuroDeg	Tbles cognitifs	0	Famille injoignable à temps						0
1540	86	2021	1925-12-18	95.1557	2021-01-19 19:30:00	1	1	NeuroDeg	Tbles cognitifs	0	Famille injoignable à temps						0
2859	1405	2021	1936-02-23	85.8521	2021-12-09 00:07:00	1	1	NeuroDeg	Tbles cognitifs	0	Famille injoignable à temps						0
4620	274	2023	1935-03-29	88.015	2023-03-12 11:50:00	1	1	NeuroDeg	Tbles cognitifs	0	Famille injoignable à temps						0
5088	742	2023	1931-07-24	92.0525	2023-07-20 04:00:00	1	1	NeuroDeg	Tbles cognitifs	0	Famille injoignable à temps						0
317	317	2020	1928-09-30	91.5245	2020-03-17 10:30:00	1	1	NeuroDeg	Tbles cognitifs	0	COVID 19						0
334	334	2020	1923-09-26	96.5487	2020-03-20 07:00:00	1	1	NeuroDeg	Tbles cognitifs	0	COVID 19						0
347	347	2020	1931-04-30	88.9604	2020-03-23 12:45:00	1	1	NeuroDeg	Tbles cognitifs	0	COVID 19						0
351	351	2020	1939-07-26	80.7209	2020-03-25 03:00:00	1	1	NeuroDeg	Tbles cognitifs	0	COVID 19						0
398	398	2020	1935-12-24	84.3305	2020-04-01 15:20:00	1	1	NeuroDeg	Tbles cognitifs	0	COVID 19						0
419	419	2020	1925-02-10	95.2153	2020-04-05 14:22:00	1	1	NeuroDeg	Tbles cognitifs	0	COVID 19						0
421	421	2020	1929-05-26	90.9262	2020-04-06 01:45:00	1	1	NeuroDeg	Tbles cognitifs	0	COVID 19						0
422	422	2020	1932-06-12	87.8761	2020-04-05 19:00:00	1	1	NeuroDeg	Tbles cognitifs	0	COVID 19						0
427	427	2020	1933-10-20	86.5225	2020-04-06 17:20:00	1	1	NeuroDeg	Tbles cognitifs	0	COVID 19						0
3113	158	2022	1924-11-15	97.3031	2022-02-09 15:30:00	1	1	NeuroDeg	Tbles cognitifs	0	COVID 19						0
328	328	2020	1943-01-09	77.2448	2020-03-19 08:40:00	1	1	NeuroDeg	NP	0	COVID 19						0
389	389	2020	1967-01-30	53.2041	2020-03-31 11:56:00	1	1	NeuroDeg	NP	0	COVID 19						0
435	435	2020	1977-11-12	42.4344	2020-04-08 13:06:00	1	1	NeuroDeg	NP	0	COVID 19						0
4766	420	2023	1949-05-07	74.002	2023-04-19 17:55:00	1	1	NeuroDeg	Tbles cognitifs	0	Contre indication médicale						0
3585	630	2022	1944-06-16	78.0348	2022-06-09 17:09:00	2	1	NeuroDeg	NP	0	Contre indication médicale						0
2555	1101	2021	1955-03-17	66.5827	2021-09-28 16:20:00	1	1	NeuroDeg	Creutzfeldt-Jakob	0	Contre indication médicale						0
4078	1123	2022	1945-05-17	77.4968	2022-10-26 08:05:00	1	1	NeuroDeg	Creutzfeldt-Jakob	0	Contre indication médicale						0
3551	596	2022	1962-01-13	60.4264	2022-06-02 15:20:00	3	1	NeuroDeg	chorée Huntington	0	Contre indication médicale						0
73	73	2020	1930-11-18	89.2245	2020-01-16 22:30:00	1	1	NeuroDeg	Tbles cognitifs	0	Contexte						0
147	147	2020	1940-12-31	79.1501	2020-02-04 18:40:00	1	1	NeuroDeg	Tbles cognitifs	0	Contexte						0
272	272	2020	1931-12-31	88.2396	2020-03-05 10:50:00	1	1	NeuroDeg	Tbles cognitifs	0	Contexte						0
1394	1394	2020	1939-11-17	81.1399	2020-12-17 01:15:00	1	1	NeuroDeg	Tbles cognitifs	0	Contexte						0
1499	45	2021	1937-06-01	83.6725	2021-01-11 11:25:00	1	1	NeuroDeg	Tbles cognitifs	0	Contexte						0
1702	248	2021	1944-02-12	77.0887	2021-02-24 09:00:00	1	1	NeuroDeg	Tbles cognitifs	0	Contexte						0
2773	1319	2021	1941-05-11	80.588	2021-11-21 14:35:00	1	1	NeuroDeg	Tbles cognitifs	0	Contexte						0
3514	559	2022	1933-12-31	88.4516	2022-05-22 20:02:00	1	1	NeuroDeg	Tbles cognitifs	0	Contexte						0
3799	844	2022	1934-12-05	87.7398	2022-08-10 00:45:00	1	1	NeuroDeg	Tbles cognitifs	0	Contexte						0
4025	1070	2022	1942-12-04	79.9062	2022-10-10 18:45:00	1	1	NeuroDeg	Tbles cognitifs	0	Contexte						0
4268	1313	2022	1917-10-25	105.206	2022-12-13 03:00:00	1	1	NeuroDeg	Tbles cognitifs	0	Contexte						0
4366	20	2023	1945-01-01	78.0664	2023-01-06 05:15:00	1	1	NeuroDeg	Tbles cognitifs	0	Contexte						0
4598	252	2023	1930-07-06	92.7334	2023-03-07 16:45:00	1	1	NeuroDeg	Tbles cognitifs	0	Contexte						0
4599	253	2023	1924-06-23	98.7724	2023-03-07 22:30:00	1	1	NeuroDeg	Tbles cognitifs	0	Contexte						0
4701	355	2023	1933-12-31	89.3159	2023-04-03 07:30:00	1	1	NeuroDeg	Tbles cognitifs	0	Contexte						0
4950	604	2023	1934-08-02	88.9043	2023-06-06 01:30:00	1	1	NeuroDeg	Tbles cognitifs	0	Contexte						0
5024	678	2023	1941-08-04	81.9596	2023-06-30 06:10:00	1	1	NeuroDeg	Tbles cognitifs	0	Contexte						0
4106	1151	2022	1946-01-03	76.8886	2022-11-04 08:30:00	1	1	NeuroDeg	NP	0	Contexte						0
5094	748	2023	1956-01-01	67.5973	2023-07-21 00:05:00	1	1	NeuroDeg	Alzheimer	0	Contexte						0
123	123	2020	1936-04-18	83.8422	2020-01-30 09:50:00	1	1	NeuroDeg	Tbles cognitifs	0	A la demande du service						0
2213	759	2021	1956-02-11	65.4321	2021-07-01 17:07:00	1	1	NeuroDeg	Tbles cognitifs	0	A la demande du service						0
4591	245	2023	1951-07-05	71.7136	2023-03-04 11:27:00	2	1	NeuroDeg	Angiopathie amyloïde cérébrale	0							0
2150	696	2021	1951-01-28	70.4234	2021-06-13 12:45:00	1	1	NP		1		0	Opposition des proches	Téléphonique	Réflexion	Don	0
2178	724	2021	1937-01-01	84.5279	2021-06-21 16:29:00	1	1	NP		1		0	Opposition des proches	Téléphonique	Immédiat		0
2424	970	2021	1946-03-21	75.4867	2021-08-26 15:10:00	1	1	NP		1		0	Opposition des proches	Téléphonique	Réflexion	Don	0
2590	1136	2021	1952-10-15	69.0225	2021-10-06 05:15:00	1	1	NP		1		0	Opposition du vivant	Téléphonique	Immédiat	Don	0
2609	1155	2021	1958-11-06	62.97	2021-10-10 01:22:00	1	1	NP		1		0	Opposition des proches	Téléphonique	Immédiat	Don	0
4992	646	2023	1961-02-12	62.3874	2023-06-18 09:34:00	1	1	NP		1		0	Opposition des proches	Téléphonique	Réflexion	Indéterminé	0
3844	889	2022	1979-03-15	43.4703	2022-08-22 15:32:00	3	1	NP	NP	0	Contre indication médicale						0
2664	1210	2021	1950-01-10	71.8385	2021-10-25 01:30:00	1	1	Problème ophtalmo	NP	1		0	Opposition des proches	De visu	Immédiat	Scientifique	0
1381	1381	2020	1945-09-18	75.2913	2020-12-14 08:00:00	1	1	Problème ophtalmo	brulure soude	1		1		Téléphonique	Immédiat		1
2362	908	2021	1938-10-03	82.9106	2021-08-10 09:10:00	1	1	Problème ophtalmo	Greffe cornée unilatérale	1		1		De visu	Immédiat		1
4729	383	2023	1954-02-04	69.2265	2023-04-10 16:00:00	1	1	Problème ophtalmo	VZV	0	Contre indication médicale						0
1641	187	2021	1946-12-07	74.2292	2021-02-09 16:00:00	1	1	Problème ophtalmo	NP	0	Contre indication médicale						0
5038	692	2023	1964-02-26	59.3878	2023-07-02 13:00:00	1	1	Problème ophtalmo	NP	0	Contre indication médicale						0
3965	1010	2022	1925-03-23	97.5801	2022-09-26 17:20:00	1	1	Problème ophtalmo	keratocone	0	Contre indication médicale						0
4012	1057	2022	1931-03-02	91.662	2022-10-06 14:52:00	2	1	Problème ophtalmo	HSV	0	Contre indication médicale						0
4461	115	2023	1958-05-16	64.7538	2023-01-30 03:00:00	1	1	Problème ophtalmo	HSV	0	Contre indication médicale						0
5043	697	2023	1945-07-04	78.0551	2023-07-05 02:15:00	1	1	Problème ophtalmo	HSV	0	Contre indication médicale						0
4415	69	2023	1943-01-17	80.0639	2023-01-20 07:55:00	1	1	Problème ophtalmo	Greffe de cornée bilatérale	0	Contre indication médicale						0
4509	163	2023	1941-12-04	81.2491	2023-02-12 22:00:00	1	1	Problème ophtalmo	Greffe de cornée bilatérale	0	Contre indication médicale						0
5066	720	2023	1931-12-27	91.6034	2023-07-12 05:45:00	1	1	Problème ophtalmo	Baso paupières	0	Contre indication médicale						0
3406	451	2022	1980-06-19	41.8679	2022-04-21 18:54:00	1	1	Problème ophtalmo	TR21	0	Contre indication médicale						0
2188	734	2021	1960-05-14	61.1528	2021-06-23 18:15:00	1	1	Problème ophtalmo	NP	0	Contre indication médicale						0
3312	357	2022	1949-04-17	73.0032	2022-03-31 04:15:00	1	1	Problème ophtalmo	HSV	0	Contre indication médicale						0
4322	1367	2022	1960-02-26	62.8756	2022-12-26 14:15:00	1	1	Problème ophtalmo	HSV	0	Contre indication médicale						0
3554	599	2022	1945-08-24	76.8284	2022-06-03 09:07:00	1	1	Problème ophtalmo	endophtalmie candidosique	0	Contre indication médicale						0
182	182	2020	1956-05-18	63.7793	2020-02-11 11:00:00	1	1	Sérologies		1		1		Téléphonique	Immédiat		1
2281	827	2021	1954-11-22	66.705	2021-07-20 08:05:00	1	1	Sérologies		1		1		Téléphonique	Réflexion		1
5217	871	2023	1964-09-04	59.0213	2023-08-28 18:50:00	1	1	Sérologies	Hépatite C	0	Contre indication médicale						0
1439	1439	2020	1960-09-27	60.296	2020-12-29 01:00:00	1	1	Sérologies	Hep c chronique non traitée	0	Contre indication médicale						0
1003	1003	2020	1951-01-16	69.7479	2020-09-27 23:30:00	1	1	Sérologies		0	Contre indication médicale						0
1364	1364	2020	1955-05-15	65.6213	2020-12-10 18:45:00	1	1	Sérologies		0	Contre indication médicale						0
2139	685	2021	1956-09-10	64.7929	2021-06-10 10:00:00	1	1	Sérologies		0	Contre indication médicale						0
2368	914	2021	1947-06-02	74.2476	2021-08-12 09:10:00	1	1	Sérologies		0	Contre indication médicale						0
4377	31	2023	1966-06-19	56.5971	2023-01-08 22:30:00	1	1	Sérologies		0	Contre indication médicale						0
4441	95	2023	1960-10-06	62.3459	2023-01-25 05:55:00	1	1	Sérologies		0	Contre indication médicale						0
4565	219	2023	1957-06-27	65.7158	2023-02-27 06:45:00	1	1	Sérologies		0	Contre indication médicale						0
4578	232	2023	1965-05-05	57.8641	2023-03-02 09:10:00	1	1	Sérologies		0	Contre indication médicale						0
4628	282	2023	1944-06-02	78.8369	2023-03-15 11:40:00	1	1	Sérologies		0	Contre indication médicale						0
4652	306	2023	1942-01-06	81.2576	2023-03-21 00:20:00	1	1	Sérologies		0	Contre indication médicale						0
4754	408	2023	1957-05-10	65.9801	2023-04-16 17:30:00	1	1	Sérologies		0	Contre indication médicale						0
4970	624	2023	1929-06-12	94.0648	2023-06-12 16:05:00	1	1	Sérologies		0	Contre indication médicale						0
5245	899	2023	1948-02-23	75.5873	2023-09-06 08:50:00	1	1	Sérologies		0	Contre indication médicale						0
1300	1300	2020	1962-12-05	58.0207	2020-11-27 13:34:00	3	1	Sérologies		0	OML pas de Scientifique						0
312	312	2020	1961-12-02	58.3254	2020-03-15 18:20:00	1	1	Sérologies		0	COVID 19						0
491	491	2020	1959-06-22	60.8802	2020-04-23 06:10:00	1	1	Sérologies		0	COVID 19						0
2061	607	2021	1942-03-16	79.2294	2021-05-18 17:35:00	1	1	Sérologies		0	Contre indication médicale						0
2177	723	2021	1962-08-27	58.8592	2021-06-21 14:30:00	1	1	Sérologies		0	Contre indication médicale						0
2514	1060	2021	1959-10-21	61.9505	2021-09-16 22:35:00	1	1	Sérologies		0	Contre indication médicale						0
2589	1135	2021	1969-07-06	52.2874	2021-10-05 22:00:00	1	1	Sérologies		0	Contre indication médicale						0
2662	1208	2021	1967-11-09	53.9971	2021-10-24 23:00:00	1	1	Sérologies		0	Contre indication médicale						0
2913	1459	2021	1953-01-31	68.9408	2021-12-23 09:00:00	1	1	Sérologies		0	Contre indication médicale						0
3044	89	2022	1973-09-06	48.4126	2022-01-22 14:40:00	1	1	Sérologies		0	Contre indication médicale						0
3405	450	2022	1959-08-09	62.7444	2022-04-21 16:55:00	1	1	Sérologies		0	Contre indication médicale						0
3539	584	2022	1966-11-14	55.581	2022-05-31 01:15:00	1	1	Sérologies		0	Contre indication médicale						0
3960	1005	2022	1964-01-21	58.7199	2022-09-25 18:15:00	1	1	Sérologies		0	Contre indication médicale						0
4055	1100	2022	1957-06-16	65.3875	2022-10-19 10:30:00	2	1	Sérologies		0	Contre indication médicale						0
4305	1350	2022	1943-02-14	79.9075	2022-12-22 05:40:00	1	1	Sérologies		0	Contre indication médicale						0
1059	1059	2020	1949-07-01	71.3317	2020-10-12 02:00:00	1	1	Sérologies		0	Contexte						0
1847	393	2021	1992-03-17	29.0622	2021-04-01 17:00:00	2	1	Toxicomanie		1		1	Opposition du procureur	De visu	Immédiat		0
3700	745	2022	1978-06-09	44.1415	2022-07-19 15:48:00	2	1	Toxicomanie		0	Contre indication médicale						0
4855	509	2023	1969-03-03	54.2265	2023-05-11 15:46:00	1	1	Toxicomanie		0	Contexte						0
6	6	2020	1947-09-03	72.3836	2020-01-03 00:15:00	1	1	Traitements	Corticoides	1		0	Opposition des proches	De visu	Immédiat		0
93	93	2020	1960-05-15	59.7286	2020-01-21 22:50:00	1	1	Traitements	Corticoides	1		0	Opposition des proches	Téléphonique	Immédiat		0
734	734	2020	1951-05-07	69.218	2020-07-07 13:45:00	1	1	Traitements	Corticoides	1		0	Opposition des proches	Téléphonique	Réflexion	Don	0
791	791	2020	1981-03-26	39.3511	2020-07-22 04:00:00	1	1	Traitements	Corticoides	1		0	Opposition des proches	Téléphonique	Immédiat	Don	0
1086	1086	2020	1963-03-05	57.6654	2020-10-18 20:30:00	1	1	Traitements	Corticoides	1		0	Opposition des proches	Téléphonique	Réflexion		0
1087	1087	2020	1952-05-18	68.4697	2020-10-19 10:30:00	1	1	Traitements	Corticoides	1		0	Opposition des proches	Téléphonique	Réflexion		0
1239	1239	2020	1975-01-05	45.8949	2020-11-15 15:20:00	1	1	Traitements	Corticoides	1		0	Opposition du vivant	Téléphonique	Immédiat	Indéterminé	0
1740	286	2021	1963-10-20	57.411	2021-03-04 00:02:00	1	1	Traitements	Corticoides	1		0	Opposition des proches	De visu	Réflexion		0
1899	445	2021	1968-01-26	53.2511	2021-04-13 15:45:00	1	1	Traitements	Corticoides	1		0	Opposition des proches	Téléphonique	Immédiat		0
2114	660	2021	1946-09-18	74.7592	2021-06-03 02:30:00	1	1	Traitements	Corticoides	1		0	Opposition des proches	Téléphonique	Immédiat	Don	0
2196	742	2021	1942-06-04	79.1185	2021-06-27 06:00:00	1	1	Traitements	Corticoides	1		0	Opposition des proches	Téléphonique		Indéterminé	0
3198	243	2022	1949-04-17	72.9285	2022-03-03 21:30:00	1	1	Traitements	Corticoides	1		0	Opposition des proches	Téléphonique	Immédiat	Don	0
4052	1097	2022	1945-04-08	77.5841	2022-10-19 05:00:00	1	1	Traitements	Association immuno	1		0	Opposition des proches	Téléphonique	Immédiat	Don	0
4188	1233	2022	1956-06-15	66.4906	2022-11-25 02:00:00	1	1	Traitements	Association immuno	1		0	Opposition des proches	Téléphonique	Immédiat	Don	0
36	36	2020	1947-07-21	72.5187	2020-01-08 07:50:00	1	1	Traitements	Corticoides	1		1		De visu	Immédiat		1
41	41	2020	1956-03-29	63.8273	2020-01-09 23:30:00	1	1	Traitements	Corticoides	1		1		Téléphonique	Réflexion		1
775	775	2020	1958-03-26	62.3609	2020-07-19 17:45:00	1	1	Traitements	Corticoides	1		1		Téléphonique	Immédiat		1
912	912	2020	1946-06-05	74.2964	2020-09-02 04:10:00	1	1	Traitements	Corticoides	1		1		de visu	Réflexion		1
1040	1040	2020	1954-11-29	65.8994	2020-10-06 06:30:00	1	1	Traitements	Corticoides	1		1		De visu	Immédiat		1
1058	1058	2020	1951-08-03	69.2402	2020-10-11 16:35:00	1	1	Traitements	Corticoides	1		1		Téléphonique	Réflexion		1
1245	1245	2020	1944-07-07	76.4188	2020-11-17 20:20:00	1	1	Traitements	Corticoides	1		1		Téléphonique	Réflexion		1
1611	157	2021	1954-02-22	66.9955	2021-02-03 08:45:00	1	1	Traitements	Corticoides	1		1		Téléphonique	Immédiat		1
1665	211	2021	1958-04-10	62.8961	2021-02-15 02:00:00	1	1	Traitements	Corticoides	1		1		Téléphonique	Immédiat		1
1754	300	2021	1965-12-06	55.2914	2021-03-08 08:45:00	1	1	Traitements	Corticoides	1		1		de visu	Immédiat		1
1756	302	2021	1967-10-31	53.3911	2021-03-08 17:40:00	1	1	Traitements	Corticoides	1		1		Téléphonique	Immédiat		1
3323	368	2022	1966-10-26	55.4771	2022-04-04 03:00:00	1	1	Traitements	Corticoides	1		1		Téléphonique	Réflexion		1
2549	1095	2021	1932-07-14	89.2643	2021-09-26 11:00:00	1	1	Traitements	Association immuno	1		1		Téléphonique	Immédiat		1
2834	1380	2021	1952-04-14	69.6842	2021-12-02 17:45:00	1	1	Traitements	Association immuno	1		1		Téléphonique	Immédiat		1
3869	914	2022	1943-04-18	79.4271	2022-08-31 21:45:00	1	1	Traitements	Association immuno	1		1		De visu	Immédiat		1
4000	1045	2022	1950-03-12	72.6138	2022-10-04 01:00:00	1	1	Traitements	Association immuno	1		1		Téléphonique	Réflexion		1
4145	1190	2022	1947-09-23	75.1983	2022-11-15 08:56:00	1	1	Traitements	Association immuno	1		1		Téléphonique	Immédiat		1
4185	1230	2022	1953-07-01	69.4462	2022-11-23 21:00:00	1	1	Traitements	Association immuno	1		1		Téléphonique	Immédiat		1
711	711	2020	1950-08-28	69.8954	2020-07-02 19:40:00	1	1	Traitements	Corticoides	0	Transport de corps						0
1132	1132	2020	1956-05-25	64.477	2020-10-30 02:30:00	1	1	Traitements	Corticoides	0	Transport de corps						0
1240	1240	2020	1961-05-11	59.5573	2020-11-15 10:00:00	1	1	Traitements	Corticoides	0	Transport de corps						0
1250	1250	2020	1956-09-22	64.2027	2020-11-19	1	1	Traitements	Corticoides	0	Logistique CHPOT						0
1704	250	2021	1957-07-17	63.6554	2021-02-25 05:00:00	1	1	Traitements	Corticoides	0	Logistique CHPOT						0
2877	1423	2021	1950-11-06	71.1515	2021-12-13 07:00:00	1	1	Traitements	Corticoides	0	Logistique CHPOT						0
3052	97	2022	1976-12-22	45.1211	2022-01-24 05:00:00	1	1	Traitements	Corticoides	0	Logistique CHPOT						0
4767	421	2023	1948-11-21	74.4607	2023-04-20 03:30:00	1	1	Traitements	Association immuno	0	Logistique CHPOT						0
4381	35	2023	1957-03-28	65.8335	2023-01-10 05:20:00	1	1	Traitements	Association immuno	0	Famille non prévenue du décès						0
3617	662	2022	1959-11-21	62.6233	2022-06-20 11:57:00	1	1	Traitements	Corticoides	0	Famille injoignable à temps						0
5065	719	2023	1942-04-09	81.3128	2023-07-12 04:15:00	1	1	Traitements	Corticoides	0	Contre indication médicale						0
1518	64	2021	1929-06-08	91.6664	2021-01-14 05:45:00	1	1	Traitements	Corticoides	0	Contexte						0
2500	1046	2021	1968-05-25	53.3425	2021-09-14 00:08:00	1	1	Traitements	Corticoides	0	Contexte						0
4910	564	2023	1950-04-02	73.1978	2023-05-26 04:45:00	1	1	Traitements	Corticoides	0	Contexte						0
3706	751	2022	2009-06-14	13.1071	2022-07-20 02:04:00	2	1	Trisomie21		1		0	Opposition des proches	De visu	Réflexion	Don	0
15	15	2020	1935-07-03	84.5698	2020-01-05 23:30:00	1	1	Tumeur cérébrale		1		0	Opposition du vivant	Téléphonique	Immédiat		0
861	861	2020	1955-10-18	64.8543	2020-08-08 20:00:00	1	1	Tumeur cérébrale		1		0	Opposition des proches	De visu	Immédiat	Indéterminé	0
936	936	2020	1961-03-22	59.5124	2020-09-10 01:00:00	1	1	Tumeur cérébrale		1		0	Opposition des proches	De visu	Immédiat	Indéterminé	0
2374	920	2021	1945-03-05	76.5005	2021-08-15 16:00:00	1	1	Tumeur cérébrale		1		0	Opposition du vivant	Téléphonique	Immédiat	Don	0
3455	500	2022	1962-03-30	60.1389	2022-05-04 17:00:00	1	1	Tumeur cérébrale		1		0	Opposition des proches	Téléphonique	Réflexion	Don	0
3822	867	2022	1959-08-20	63.0365	2022-08-17 08:05:00	1	1	Tumeur cérébrale		1		0	Opposition des proches	Téléphonique	Réflexion	Don	0
4489	143	2023	1964-11-14	58.2676	2023-02-05 16:05:00	1	1	Tumeur cérébrale		1		0	Opposition du vivant	De visu	Immédiat		0
4732	386	2023	1980-04-12	43.0265	2023-04-11 16:30:00	1	1	Tumeur cérébrale		1		0	Opposition des proches	Téléphonique	Immédiat	Don	0
4994	648	2023	1977-03-13	46.2996	2023-06-19 08:15:00	1	1	Tumeur cérébrale		1		0	Opposition des proches	Téléphonique	Immédiat	Don	0
154	154	2020	1944-10-03	75.3959	2020-02-06 11:50:00	1	1	Tumeur cérébrale		1		1		Téléphonique	Immédiat		1
301	301	2020	1966-09-14	53.5306	2020-03-12 16:20:00	1	1	Tumeur cérébrale		1		1		Téléphonique	Immédiat		1
983	983	2020	1952-07-07	68.2628	2020-09-23 22:00:00	1	1	Tumeur cérébrale		1		1		Téléphonique	Immédiat		1
1842	388	2021	1957-04-22	63.9846	2021-03-31 09:05:00	1	1	Tumeur cérébrale		1		1		Téléphonique	Réflexion		1
2389	935	2021	1951-10-30	69.8495	2021-08-18 01:16:00	1	1	Tumeur cérébrale		1		1		Téléphonique	Réflexion		1
3408	453	2022	1961-08-23	60.705	2022-04-22 07:45:00	1	1	Tumeur cérébrale		1		1		De visu	Réflexion		1
4316	1361	2022	1958-08-16	64.404	2022-12-25 11:15:00	1	1	Tumeur cérébrale		1		1		Téléphonique	Immédiat		1
4323	1368	2022	2001-01-26	21.9316	2022-12-27 00:55:00	1	1	Tumeur cérébrale		1		1		Téléphonique	Réflexion		1
2140	686	2021	1953-11-03	67.6484	2021-06-10 16:25:00	1	1	Tumeur cérébrale		0	Contre indication médicale						0
3439	484	2022	1948-03-18	74.163	2022-04-28 12:15:00	1	1	Tumeur cérébrale		0	Transport de corps						0
4794	448	2023	1960-01-18	63.3158	2023-04-27 06:00:00	1	1	Tumeur cérébrale		0	Non signalement						0
710	710	2020	1949-04-14	71.2691	2020-07-03 05:30:00	1	1	Tumeur cérébrale		0	Logistique CHPOT						0
740	740	2020	1942-11-18	77.6917	2020-07-08 11:30:00	1	1	Tumeur cérébrale		0	Logistique CHPOT						0
1453	1453	2020	1967-08-21	53.4016	2020-12-31 13:55:00	1	1	Tumeur cérébrale		0	Logistique CHPOT						0
4169	1214	2022	1955-09-20	67.2178	2022-11-21 11:55:00	1	1	Tumeur cérébrale		0	Logistique CHPOT						0
4275	1320	2022	1952-09-14	70.2968	2022-12-14 08:00:00	1	1	Tumeur cérébrale		0	Logistique CHPOT						0
4390	44	2023	1964-12-22	58.0952	2023-01-11 18:05:00	1	1	Tumeur cérébrale		0	Logistique CHPOT						0
4763	417	2023	1951-04-27	72.0321	2023-04-20 17:00:00	1	1	Tumeur cérébrale		0	Logistique CHPOT						0
796	796	2020	1950-06-25	70.1254	2020-07-22 18:15:00	1	1	Tumeur cérébrale		0	Famille injoignable à temps						0
3852	897	2022	1938-03-28	84.4691	2022-08-25 05:00:00	1	1	Tumeur cérébrale		0	Famille injoignable à temps						0
362	362	2020	1942-03-02	78.1225	2020-03-26 17:25:00	1	1	Tumeur cérébrale		0	COVID 19						0
455	455	2020	2009-06-05	10.8676	2020-04-14 15:45:00	1	1	Tumeur cérébrale		0	COVID 19						0
465	465	2020	1959-06-07	60.9031	2020-04-16 15:25:00	1	1	Tumeur cérébrale		0	COVID 19						0
4468	122	2023	1987-10-24	35.2998	2023-02-01 10:15:00	1	1	Tumeur cérébrale		0	Contexte						0
98	98	2020	1998-11-30	21.1616	2020-01-23	1	1	Tumeur cérébrale		0	A la demande du service						0
3995	1040	2022	2021-10-07	0.990322	2022-10-03 11:13:00	2	1	0-18 ans		1		0	Opposition des proches	De visu	Immédiat	Don	0
3175	220	2022	2020-02-27	1.99874	2022-02-25 13:00:00	1	1	0-18 ans		0	Week-end / Férié						0
3061	106	2022	2019-08-26	2.42377	2022-01-26 16:15:00	1	1	0-18 ans		0	Transport de corps						0
3002	47	2022	2022-01-03	0.0232877	2022-01-11 12:00:00	1	1	0-18 ans		0	Logistique CHPOT						0
3163	208	2022	2022-02-22	0.00583143	2022-02-24 03:05:00	1	1	0-18 ans		0	Logistique CHPOT						0
2944	1490	2021	2021-12-29	0.00173706	2021-12-29 15:13:00	1	1	0-18 ans		0	Contexte						0
4279	1324	2022	2008-07-02	14.4648	2022-12-15 16:00:00	1	1	0-18 ans		0	Contexte						0
2882	1428	2021	2021-11-05	0.109637	2021-12-15 00:25:00	1	1	0-18 ans		0	A la demande du service						0
23	23	2020	1975-12-02	44.1307	2020-01-07 17:12:00	2	0	Aucune		0	OML	0	Opposition du procureur				0
2551	1097	2021	1992-01-16	29.7165	2021-09-26 12:16:00	1	0	Aucune		0	OML	0	Opposition du procureur				0
3571	616	2022	1948-01-06	74.4677	2022-06-06 17:20:00	2	0	Aucune		0	OML	0	Opposition du procureur				0
815	815	2020	1943-11-18	76.742	2020-07-26 20:19:00	2	0	Aucune		0	Contexte	0	Opposition des proches				0
1	1	2020	1938-07-28	81.4883	2020-01-02 05:50:00	1	0	Aucune		1		0	Opposition des proches	Téléphonique	Immédiat		0
2	2	2020	1939-08-14	80.443	2020-01-02 16:15:00	1	0	Aucune		1		0	Opposition des proches	Téléphonique	Immédiat		0
4	4	2020	1951-07-10	68.5311	2020-01-02 20:15:00	1	0	Aucune		1		0	Opposition du vivant	Téléphonique	Immédiat		0
14	14	2020	1952-04-10	67.7838	2020-01-05 01:53:00	1	0	Aucune		1		0	Opposition du vivant	Téléphonique	Réflexion		0
16	16	2020	1942-06-24	77.5904	2020-01-06 12:00:00	1	0	Aucune		1		0	Opposition des proches	Téléphonique	Immédiat		0
31	31	2020	1938-01-07	82.06	2020-01-08 21:10:00	2	0	Aucune		1		0	Opposition des proches	De visu	Réflexion		0
40	40	2020	1939-01-28	81.0051	2020-01-09 21:00:00	1	0	Aucune		1		0	Opposition des proches	Téléphonique	Immédiat		0
53	53	2020	1947-03-08	72.9003	2020-01-12 14:20:00	1	0	Aucune		1		0	Opposition du vivant	Téléphonique	Immédiat		0
54	54	2020	1929-05-09	90.7429	2020-01-13 04:00:00	1	0	Aucune		1		0	Opposition des proches	Téléphonique	Immédiat		0
57	57	2020	1932-11-08	87.2414	2020-01-14 03:00:00	1	0	Aucune		1		0	Opposition des proches	Téléphonique	Immédiat		0
61	61	2020	1934-05-12	85.738	2020-01-15 09:05:00	1	0	Aucune		1		0	Opposition des proches	Téléphonique	Immédiat		0
68	68	2020	1947-07-13	72.5623	2020-01-16 06:00:00	1	0	Aucune		1		0	Opposition des proches	De visu	Immédiat		0
92	92	2020	1947-05-31	72.693	2020-01-20 23:00:00	1	0	Aucune		1		0	Opposition des proches	Téléphonique	Immédiat		0
96	96	2020	1938-12-08	81.1785	2020-01-22 03:40:00	1	0	Aucune		1		0	Opposition des proches	Téléphonique	Réflexion		0
108	108	2020	1937-04-18	82.8291	2020-01-25 14:41:00	2	0	Aucune		1		0	Opposition des proches	De visu	Réflexion		0
112	112	2020	1954-05-17	65.745	2020-01-27 22:30:00	1	0	Aucune		1		0	Opposition des proches	Téléphonique	Immédiat		0
114	114	2020	1967-10-14	52.326	2020-01-27 23:43:00	1	0	Aucune		1		0	Opposition des proches	De visu	Réflexion		0
122	122	2020	1941-12-11	78.1887	2020-01-29 21:10:00	1	0	Aucune		1		0	Opposition des proches	Téléphonique	Immédiat		0
131	131	2020	1961-04-15	58.8433	2020-02-02 19:10:00	2	0	Aucune		1		0	Opposition des proches	de visu	Immédiat		0
135	135	2020	1940-03-25	79.9097	2020-02-01 01:02:00	2	0	Aucune		1		0	Opposition du vivant	De visu	Réflexion		0
149	149	2020	1942-06-02	77.7332	2020-02-05 14:50:00	1	0	Aucune		1		0	Opposition des proches	Téléphonique	Réflexion		0
150	150	2020	1933-04-01	86.9095	2020-02-05 23:00:00	1	0	Aucune		1		0	Opposition des proches	De visu	Immédiat		0
156	156	2020	1981-12-19	38.1608	2020-02-06 17:00:00	3	0	Aucune		1		0	Opposition des proches	De visu	Immédiat		0
184	184	2020	1948-08-26	71.5156	2020-02-13 05:00:00	1	0	Aucune		1		0	Opposition du vivant	de visu	Immédiat		0
197	197	2020	1957-01-01	63.169	2020-02-16 16:01:00	3	0	Aucune		1		0	Opposition du vivant	De visu	Immédiat		0
209	209	2020	1960-04-05	59.8787	2020-02-05 17:40:00	3	0	Aucune		1		0	Opposition des proches	De visu	Réflexion		0
214	214	2020	1953-08-23	66.5424	2020-02-20 23:15:00	1	0	Aucune		1		0	Opposition des proches	Téléphonique	Immédiat		0
234	234	2020	1945-12-31	74.2031	2020-02-25 03:10:00	1	0	Aucune		1		0	Opposition du vivant	Téléphonique	Immédiat		0
236	236	2020	1947-06-01	72.7877	2020-02-25 11:55:00	1	0	Aucune		1		0	Opposition du vivant	Téléphonique	Immédiat		0
241	241	2020	1940-06-23	79.733	2020-02-26 13:07:00	1	0	Aucune		1		0	Opposition des proches	Téléphonique	Immédiat		0
244	244	2020	1972-12-12	47.2401	2020-02-26 15:27:00	3	0	Aucune		1		0	Opposition des proches	De visu	Réflexion		0
264	264	2020	1943-06-29	76.7338	2020-03-03 20:30:00	1	0	Aucune		1		0	Opposition des proches	Téléphonique	Immédiat		0
290	290	2020	1931-06-26	88.7699	2020-03-11 00:29:00	1	0	Aucune		1		0	Opposition des proches	Téléphonique	Immédiat		0
296	296	2020	1947-05-04	72.9071	2020-03-12 02:00:00	1	0	Aucune		1		0	Opposition des proches	De visu	Immédiat		0
297	297	2020	1938-04-10	81.9773	2020-03-11 17:35:00	1	0	Aucune		1		0	Opposition des proches	De visu	Immédiat		0
390	390	2020	2017-06-22	2.64032	2020-02-10 17:10:00	1	0	Aucune		1		0	Opposition des proches	De visu	Immédiat	Indéterminé	0
550	550	2020	1944-10-14	75.6322	2020-05-13 18:00:00	1	0	Aucune		1		0	Opposition des proches	Téléphonique	Réflexion	Don	0
551	551	2020	1931-02-08	89.3231	2020-05-13 22:20:00	1	0	Aucune		1		0	Opposition des proches	Téléphonique	Réflexion	Don	0
552	552	2020	1930-07-05	89.9186	2020-05-13 06:40:00	1	0	Aucune		1		0	Opposition des proches	De visu	Réflexion	Don	0
553	553	2020	1952-01-08	68.3964	2020-05-14 16:45:00	3	0	Aucune		1		0	Opposition des proches	De visu	Réflexion		0
599	599	2020	1934-07-03	85.8725	2020-04-25 10:45:00	1	0	Aucune		1		0	Opposition des proches	Téléphonique	Immédiat	Indéterminé	0
619	619	2020	1972-09-30	47.7058	2020-06-02 15:00:00	1	0	Aucune		1		0	Opposition du vivant	Téléphonique	Immédiat		0
622	622	2020	1975-01-01	45.4553	2020-06-04 04:00:00	1	0	Aucune		1		0	Opposition du vivant	Téléphonique	Immédiat		0
623	623	2020	1979-04-10	41.1722	2020-05-31 20:17:00	2	0	Aucune		1		0	Opposition du vivant	De visu	Immédiat		0
632	632	2020	1958-07-19	61.9335	2020-06-08 17:05:00	1	0	Aucune		1		0	Opposition des proches	Téléphonique	Immédiat	Don	0
639	639	2020	1938-03-06	82.3215	2020-06-10 08:15:00	1	0	Aucune		1		0	Opposition du vivant	Téléphonique	Immédiat	Don	0
678	678	2020	1923-02-08	97.4396	2020-06-23 10:30:00	1	0	Aucune		1		0	Opposition du vivant	Téléphonique	Immédiat		0
683	683	2020	1959-08-18	60.8951	2020-06-24 17:00:00	1	0	Aucune		1		0	Opposition des proches	Téléphonique	Immédiat		0
687	687	2020	1955-11-13	64.6611	2020-06-25 06:55:00	3	0	Aucune		1		0	Opposition des proches	De visu	Immédiat		0
713	713	2020	1957-03-09	63.3707	2020-07-06 07:30:00	1	0	Aucune		1		0	Opposition des proches	De visu	Immédiat	Don	0
727	727	2020	1962-01-05	58.5436	2020-07-07 09:40:00	2	0	Aucune		1		0	Opposition des proches	De visu	Réflexion	Don	0
743	743	2020	1978-12-15	41.68	2020-08-09 04:50:00	1	0	Aucune		1		0	Opposition des proches	Téléphonique	Immédiat	Don	0
813	813	2020	1956-07-02	64.1157	2020-07-28 05:30:00	1	0	Aucune		1		0	Opposition du vivant	Téléphonique	Immédiat	Don	0
817	817	2020	1940-12-12	79.6805	2020-07-28 08:50:00	2	0	Aucune		1		0	Opposition des proches	De visu	Immédiat	Indéterminé	0
823	823	2020	1948-05-23	72.2372	2020-07-30 14:08:00	2	0	Aucune		1		0	Opposition des proches	De visu	Immédiat	Indéterminé	0
834	834	2020	1933-10-19	86.85	2020-08-03 05:40:00	1	0	Aucune		1		0	Opposition du vivant	Téléphonique	Immédiat		0
838	838	2020	1991-09-25	28.8784	2020-08-03 15:00:00	2	0	Aucune		1		0	Opposition du vivant	De visu	Immédiat	Don	0
847	847	2020	1955-03-14	65.4445	2020-08-06 05:30:00	1	0	Aucune		1		0	Opposition des proches	De visu	Immédiat		0
855	855	2020	1957-01-09	63.6212	2020-08-07 18:00:00	2	0	Aucune		1		0	Opposition des proches	De visu	Immédiat	Don	0
870	870	2020	1948-08-17	72.0413	2020-08-14 01:30:00	1	0	Aucune		1		0	Opposition des proches	De visu	Immédiat		0
880	880	2020	1937-12-10	82.7489	2020-08-19 08:00:00	1	0	Aucune		1		0	Opposition des proches	De visu	Immédiat		0
924	924	2020	1949-09-24	71.0027	2020-09-06 23:30:00	1	0	Aucune		1		0	Opposition du vivant	Téléphonique	Immédiat	Indéterminé	0
925	925	2020	1947-04-11	73.4611	2020-09-07 07:00:00	1	0	Aucune		1		0	Opposition des proches	Téléphonique	Immédiat	Indéterminé	0
927	927	2020	1996-08-08	24.1004	2020-09-07 15:47:00	2	0	Aucune		1		0	Opposition des proches	Téléphonique	Immédiat	Don	0
929	929	2020	1947-08-06	73.1424	2020-09-07 23:30:00	1	0	Aucune		1		0	Opposition des proches	Téléphonique	Réflexion	Indéterminé	0
934	934	2020	1943-03-26	77.5149	2020-09-09 22:10:00	1	0	Aucune		1		0	Opposition des proches	Téléphonique	Immédiat	Indéterminé	0
950	950	2020	1953-02-20	67.6205	2020-09-17 11:23:00	2	0	Aucune		1		0	Opposition des proches	De visu	Réflexion	Indéterminé	0
976	976	2020	1942-08-01	78.1966	2020-09-21 17:50:00	1	0	Aucune		1		0	Opposition des proches	Téléphonique	Immédiat	Indéterminé	0
977	977	2020	1939-05-13	81.4202	2020-09-22 09:20:00	1	0	Aucune		1		0	Opposition du vivant	De visu	Immédiat	Indéterminé	0
1007	1007	2020	1950-08-07	70.1924	2020-09-28 05:30:00	1	0	Aucune		1		0	Opposition des proches	Téléphonique	Immédiat	Indéterminé	0
1014	1014	2020	1949-11-12	70.9298	2020-09-29 09:15:00	1	0	Aucune		1		0	Opposition des proches	De visu	Réflexion		0
1020	1020	2020	1946-05-04	74.4594	2020-09-29 16:04:00	1	0	Aucune		1		0	Opposition du vivant	Téléphonique	Immédiat		0
1051	1051	2020	1927-07-13	93.3072	2020-10-09 03:20:00	1	0	Aucune		1		0	Opposition des proches	téléphonique	réflexion		0
1069	1069	2020	1940-04-14	80.5596	2020-10-15 06:00:00	1	0	Aucune		1		0	Opposition des proches	Téléphonique	Immédiat	Indéterminé	0
1096	1096	2020	1940-01-24	80.7993	2020-10-21 18:00:00	1	0	Aucune		1		0	Opposition du vivant	Téléphonique	Immédiat		0
1159	1159	2020	1946-02-28	74.7338	2020-11-03 19:55:00	1	0	Aucune		1		0	Opposition du vivant	Téléphonique	Immédiat	Don	0
1167	1167	2020	1961-06-22	59.4208	2020-11-07 14:25:00	3	0	Aucune		1		0	Opposition des proches	De visu	Immédiat	Don	0
1191	1191	2020	1963-11-26	56.9933	2020-11-08 13:15:00	1	0	Aucune		1		0	Opposition du vivant	De visu	Immédiat	Don	0
1246	1246	2020	1979-04-30	41.5862	2020-11-18 22:46:00	2	0	Aucune		1		0	Opposition des proches	De visu	Immédiat	Indéterminé	0
1253	1253	2020	1932-06-01	88.5313	2020-11-19 22:00:00	1	0	Aucune		1		0	Opposition des proches	Téléphonique	Immédiat	Don	0
1278	1278	2020	1958-10-05	62.1806	2020-11-23 22:25:00	1	0	Aucune		1		0	Opposition des proches	Téléphonique	Réflexion		0
1343	1343	2020	1969-10-31	51.1329	2020-12-05 11:58:00	2	0	Aucune		1		0	Opposition des proches	De visu	Immédiat	Indéterminé	0
1366	1366	2020	1931-02-18	89.8746	2020-12-11 05:30:00	1	0	Aucune		1		0	Opposition des proches	Téléphonique	Réflexion	Indéterminé	0
1386	1386	2020	1953-01-30	67.9236	2020-12-16 02:30:00	1	0	Aucune		1		0	Opposition des proches	Téléphonique	Immédiat	Indéterminé	0
1395	1395	2020	1956-03-13	64.81	2020-12-17 15:50:00	1	0	Aucune		1		0	Opposition des proches	Téléphonique	Immédiat		0
1396	1396	2020	1959-05-10	61.6526	2020-12-18 04:50:00	1	0	Aucune		1		0	Opposition des proches	De visu	Immédiat		0
1412	1412	2020	1963-12-05	57.0867	2020-12-21 15:22:00	3	0	Aucune		1		0	Opposition des proches	De visu	Immédiat	Indéterminé	0
1440	1440	2020	1966-08-20	54.3968	2020-12-28 19:48:00	1	0	Aucune		1		0	Opposition des proches	De visu	Réflexion	Indéterminé	0
1454	1454	2020	1963-04-05	57.7826	2020-12-31 15:30:00	3	0	Aucune		1		0	Opposition des proches	De visu	Immédiat	Indéterminé	0
1476	22	2021	1969-03-03	51.884	2021-01-06 15:36:00	3	0	Aucune		1		0	Opposition du vivant	De visu	Immédiat	Don	0
1482	28	2021	1971-07-15	49.5223	2021-01-08 15:20:00	3	0	Aucune		1		0	Opposition du vivant	De visu	Immédiat	Don	0
1504	50	2021	1947-08-03	73.4959	2021-01-12 00:02:00	1	0	Aucune		1		0	Opposition du vivant	Téléphonique	Immédiat		0
1514	60	2021	1960-07-18	60.5342	2021-01-14	3	0	Aucune		1		0	Opposition des proches	De visu	Réflexion		0
1517	63	2021	1967-06-09	53.6369	2021-01-13 11:15:00	2	0	Aucune		1		0	Opposition des proches	De visu	Immédiat		0
1580	126	2021	1971-11-10	49.2485	2021-01-26 16:48:00	3	0	Aucune		1		0	Opposition du vivant	De visu	Immédiat		0
1592	138	2021	1962-09-21	58.3977	2021-01-29 04:15:00	1	0	Aucune		1		0	Opposition des proches	Téléphonique	Immédiat	Indéterminé	0
1617	163	2021	1977-01-15	44.0849	2021-02-04	1	0	Aucune		1		0	Opposition des proches	De visu	Immédiat	Indéterminé	0
1620	166	2021	1930-08-17	90.5336	2021-02-04 18:45:00	1	0	Aucune		1		0	Opposition des proches	De visu	Immédiat		0
1634	180	2021	1953-12-24	67.1732	2021-02-08 05:30:00	1	0	Aucune		1		0	Opposition des proches	De visu	Immédiat		0
1671	217	2021	1944-09-20	76.4547	2021-02-13 23:15:00	1	0	Aucune		1		0	Opposition des proches	Téléphonique	Immédiat		0
1672	218	2021	1990-12-09	30.2154	2021-02-17 14:50:00	2	0	Aucune		1		0	Opposition des proches	De visu	Immédiat		0
1701	247	2021	1991-10-25	29.3553	2021-02-23 16:34:00	2	0	Aucune		1		0	Opposition du vivant	De visu	Immédiat	Indéterminé	0
1703	249	2021	1954-10-23	66.388	2021-02-24 14:31:00	1	0	Aucune		1		0	Opposition des proches	Téléphonique	Immédiat	Indéterminé	0
1711	257	2021	1961-12-04	59.2705	2021-02-25 17:10:00	3	0	Aucune		1		0	Opposition des proches	De visu	Immédiat	Indéterminé	0
1712	258	2021	1950-05-30	70.7947	2021-02-26 02:00:00	1	0	Aucune		1		0	Opposition des proches	Téléphonique	Immédiat	Indéterminé	0
1731	277	2021	1947-04-05	73.9609	2021-03-02 17:40:00	1	0	Aucune		1		0	Opposition du vivant	Téléphonique	Immédiat		0
1735	281	2021	1934-07-12	86.703	2021-03-03 14:05:00	1	0	Aucune		1		0	Opposition des proches	Téléphonique	Immédiat		0
1736	282	2021	1937-06-19	83.7651	2021-03-04 06:15:00	1	0	Aucune		1		0	Opposition des proches	Téléphonique	Immédiat		0
1750	296	2021	1949-03-13	72.0354	2021-03-07 22:30:00	1	0	Aucune		1		0	Opposition des proches	Téléphonique	Réflexion		0
1760	306	2021	1966-12-26	54.2401	2021-03-09 15:04:00	3	0	Aucune		1		0	Opposition des proches	Téléphonique	Immédiat		0
1769	315	2021	1949-09-10	71.5495	2021-03-11 14:00:00	1	0	Aucune		1		0	Opposition des proches	Téléphonique	Immédiat	Indéterminé	0
1770	316	2021	1931-03-24	90.0312	2021-03-12 09:10:00	1	0	Aucune		1		0	Opposition du vivant	Téléphonique	Immédiat	Don	0
1788	334	2021	1958-12-12	62.3025	2021-03-16 10:07:00	3	0	Aucune		1		0	Opposition du vivant	Téléphonique	Immédiat	Don	0
1822	368	2021	1952-05-30	68.8683	2021-03-25 22:25:00	1	0	Aucune		1		0	Opposition des proches	Téléphonique	Immédiat	Indéterminé	0
1835	381	2021	1952-07-20	68.7388	2021-03-29 15:40:00	1	0	Aucune		1		0	Opposition des proches	Téléphonique	Immédiat		0
1853	399	2021	1963-02-23	58.1555	2021-04-05 18:00:00	2	0	Aucune		1		0	Opposition des proches	De visu	Réflexion	Don	0
1900	446	2021	1962-01-04	59.315	2021-04-13 23:30:00	1	0	Aucune		1		0	Opposition du vivant	Téléphonique	Immédiat	Don	0
1905	451	2021	1950-12-17	70.3745	2021-04-14 17:00:00	1	0	Aucune		1		0	Opposition du vivant	Téléphonique	Immédiat		0
1908	454	2021	1931-08-27	89.6959	2021-04-15 00:05:00	1	0	Aucune		1		0	Opposition des proches	Téléphonique	Immédiat		0
1910	456	2021	1933-10-27	87.5275	2021-04-15 12:30:00	1	0	Aucune		1		0	Opposition des proches	Téléphonique	Immédiat		0
1931	477	2021	1931-12-27	89.2976	2021-03-22 14:45:00	1	0	Aucune		1		0	Opposition des proches	De visu	Immédiat	Don	0
1961	507	2021	1928-09-14	92.6751	2021-04-25 10:15:00	1	0	Aucune		1		0	Opposition du vivant	Téléphonique	Immédiat		0
1995	541	2021	1975-01-31	46.2881	2021-05-04 04:10:00	1	0	Aucune		1		0	Opposition des proches	Téléphonique	Réflexion	Indéterminé	0
2006	552	2021	1947-01-07	74.38	2021-05-06 17:00:00	1	0	Aucune		1		0	Opposition des proches	Téléphonique	Immédiat	Don	0
2009	555	2021	1999-07-21	21.8173	2021-05-09 07:49:00	2	0	Aucune		1		0	Opposition des proches	De visu	Immédiat	Don	0
2025	571	2021	1950-03-03	71.2373	2021-05-10 14:40:00	1	0	Aucune		1		0	Opposition des proches	Téléphonique	Immédiat	Don	0
2044	590	2021	1958-02-12	63.2948	2021-05-14 14:14:00	3	0	Aucune		1		0	Opposition des proches	De visu	Immédiat		0
2082	628	2021	1969-09-03	51.7546	2021-05-23 10:32:00	2	0	Aucune		1		0	Opposition des proches	Téléphonique	Immédiat		0
2134	680	2021	1953-05-24	68.0924	2021-06-09 17:06:00	1	0	Aucune		1		0	Opposition du vivant	Téléphonique	Immédiat		0
2141	687	2021	1929-08-04	91.9136	2021-06-10 11:08:00	1	0	Aucune		1		0	Opposition des proches	Téléphonique	Réflexion		0
2158	704	2021	1962-12-27	58.5096	2021-06-15 23:50:00	1	0	Aucune		1		0	Opposition du vivant	Téléphonique	Réflexion		0
2159	705	2021	1932-02-04	89.425	2021-06-16 02:55:00	1	0	Aucune		1		0	Opposition des proches	Téléphonique	Réflexion		0
2189	735	2021	1934-09-30	86.7913	2021-06-23 19:50:00	1	0	Aucune		1		0	Opposition des proches	Téléphonique	Réflexion	Don	0
2202	748	2021	1955-08-27	65.8806	2021-06-27 09:45:00	1	0	Aucune		1		0	Opposition du vivant	De visu	Immédiat	Don	0
2207	753	2021	1950-07-18	71.0011	2021-06-30 09:35:00	1	0	Aucune		1		0	Opposition des proches	Téléphonique	Immédiat	Indéterminé	0
2209	755	2021	1989-12-05	31.5874	2021-06-29 09:18:00	2	0	Aucune		1		0	Opposition du vivant	De visu	Immédiat	Don	0
2222	768	2021	1968-05-20	53.161	2021-07-04 18:08:00	1	0	Aucune		1		0	Opposition des proches	Téléphonique	Réflexion	Don	0
2227	773	2021	1951-08-20	69.9257	2021-07-05 21:05:00	1	0	Aucune		1		0	Opposition des proches	De visu	Immédiat	Don	0
2230	776	2021	1953-06-22	68.085	2021-07-06 00:45:00	1	0	Aucune		1		0	Opposition des proches	Téléphonique	Réflexion	Don	0
2280	826	2021	1953-10-17	67.8054	2021-07-20 23:20:00	1	0	Aucune		1		0	Opposition des proches	Téléphonique	Immédiat	Indéterminé	0
2283	829	2021	1944-08-28	76.9499	2021-07-21 17:30:00	1	0	Aucune		1		0	Opposition du vivant	Téléphonique	Immédiat	Don	0
2311	857	2021	1968-05-21	53.2185	2021-07-26 17:55:00	1	0	Aucune		1		0	Opposition du vivant	Téléphonique	Immédiat		0
2312	858	2021	1945-06-21	76.1516	2021-07-27 07:45:00	1	0	Aucune		1		0	Opposition du vivant	De visu	Immédiat		0
2314	860	2021	1963-10-02	57.8588	2021-07-27 11:11:00	2	0	Aucune		1		0	Opposition du vivant	De visu	Immédiat	Don	0
2315	861	2021	1931-02-18	90.5022	2021-07-28 07:30:00	1	0	Aucune		1		0	Opposition du vivant	De visu	Immédiat	Don	0
2323	869	2021	1956-10-30	64.7911	2021-07-29 17:37:00	1	0	Aucune		1		0	Opposition des proches	Téléphonique	Immédiat	Don	0
2332	878	2021	1974-02-11	47.5046	2021-08-02 04:25:00	1	0	Aucune		1		0	Opposition des proches	Téléphonique	Immédiat	Don	0
2376	922	2021	1953-02-22	68.5267	2021-08-16 05:45:00	1	0	Aucune		1		0	Opposition des proches	De visu	Immédiat	Indéterminé	0
2378	924	2021	1945-06-23	76.2011	2021-08-16 09:45:00	1	0	Aucune		1		0	Opposition des proches	Téléphonique	Immédiat	Don	0
2393	939	2021	1964-02-11	57.558	2021-08-18 16:00:00	3	0	Aucune		1		0	Opposition des proches	De visu	Réflexion	Don	0
2444	990	2021	1962-04-17	59.4154	2021-08-31 14:45:00	3	0	Aucune		1		0	Opposition des proches	De visu	Immédiat		0
2458	1004	2021	1959-07-14	62.1855	2021-09-03 17:00:00	3	0	Aucune		1		0	Opposition du vivant	De visu	Immédiat	Don	0
2469	1015	2021	1959-06-02	62.3069	2021-09-06 00:30:00	1	0	Aucune		1		0	Opposition des proches	Téléphonique	Immédiat	Don	0
2470	1016	2021	1937-12-23	83.7621	2021-09-06 04:20:00	1	0	Aucune		1		0	Opposition des proches	Téléphonique	Réflexion	Don	0
2475	1021	2021	1946-03-10	75.5474	2021-09-06 18:50:00	1	0	Aucune		1		0	Opposition des proches	Téléphonique	Réflexion	Don	0
2489	1035	2021	1973-08-13	48.1083	2021-09-09 12:30:00	3	0	Aucune		1		0	Opposition des proches	De visu	Immédiat	Don	0
2508	1054	2021	1957-07-04	64.2464	2021-09-15 22:45:00	1	0	Aucune		1		0	Opposition des proches	Téléphonique	Immédiat	Don	0
2516	1062	2021	1929-04-18	92.4785	2021-09-16 15:30:00	1	0	Aucune		1		0	Opposition des proches	Téléphonique	Immédiat		0
2554	1100	2021	1944-06-06	77.3656	2021-09-28 11:00:00	1	0	Aucune		1		0	Opposition des proches	De visu	Immédiat	Don	0
2557	1103	2021	1946-07-06	75.2575	2021-09-19 00:01:00	1	0	Aucune		1		0	Opposition des proches	Téléphonique	Réflexion	Don	0
2564	1110	2021	1950-01-05	71.7826	2021-09-29 15:55:00	1	0	Aucune		1		0	Opposition des proches	Téléphonique	Immédiat	Don	0
2565	1111	2021	1944-06-13	77.3499	2021-09-29 17:15:00	1	0	Aucune		1		0	Opposition des proches	Téléphonique	Immédiat	Don	0
2566	1112	2021	1939-05-30	82.3952	2021-09-30 05:35:00	1	0	Aucune		1		0	Opposition du vivant	Téléphonique	Immédiat	Don	0
2569	1115	2021	1939-08-20	82.1719	2021-09-30 17:50:00	1	0	Aucune		1		0	Opposition des proches	Téléphonique	Réflexion	Don	0
2573	1119	2021	1977-08-01	44.2039	2021-10-03 10:25:00	1	0	Aucune		1		0	Opposition du vivant	Téléphonique	Immédiat	Don	0
2586	1132	2021	1975-12-07	45.8598	2021-10-04 20:15:00	1	0	Aucune		1		0	Opposition des proches	De visu	Réflexion	Don	0
2618	1164	2021	1940-06-02	81.4192	2021-10-13 00:35:00	1	0	Aucune		1		0	Opposition des proches	Téléphonique	Immédiat	Don	0
2626	1172	2021	1945-05-14	76.4727	2021-10-14 12:50:00	1	0	Aucune		1		0	Opposition des proches	Téléphonique	Immédiat	Don	0
2639	1185	2021	1941-04-24	80.5402	2021-10-18 04:12:00	1	0	Aucune		1		0	Opposition des proches	Téléphonique	Immédiat	Don	0
2640	1186	2021	1954-04-05	67.5841	2021-10-18 04:30:00	1	0	Aucune		1		0	Opposition des proches	Téléphonique	Réflexion	Don	0
2649	1195	2021	1970-12-25	50.8568	2021-10-20 18:00:00	1	0	Aucune		1		0	Opposition des proches	Téléphonique	Réflexion	Don	0
2650	1196	2021	1951-04-06	70.5938	2021-10-21 18:00:00	1	0	Aucune		1		0	Opposition des proches	Téléphonique	Immédiat	Don	0
2667	1213	2021	1942-07-20	79.3241	2021-10-26 07:00:00	1	0	Aucune		1		0	Opposition du vivant	Téléphonique	Immédiat	Don	0
2675	1221	2021	1953-07-17	68.3291	2021-10-28 02:30:00	1	0	Aucune		1		0	Opposition des proches	Téléphonique	Réflexion	Don	0
2676	1222	2021	1947-11-19	73.9916	2021-10-27 22:45:00	1	0	Aucune		1		0	Opposition du vivant	Téléphonique	Immédiat	Don	0
2683	1229	2021	1938-07-04	83.3801	2021-10-29 17:45:00	2	0	Aucune		1		0	Opposition des proches	De visu	Immédiat	Don	0
2684	1230	2021	1970-06-15	51.415	2021-10-31 11:20:00	2	0	Aucune		1		0	Opposition des proches	De visu	Immédiat	Don	0
2685	1231	2021	1955-04-06	66.6215	2021-11-01 20:30:00	3	0	Aucune		1		0	Opposition du vivant	De visu	Immédiat	Don	0
2704	1250	2021	1942-07-31	79.318	2021-11-04 01:35:00	1	0	Aucune		1		0	Opposition des proches	Téléphonique	Immédiat	Don	0
2707	1253	2021	1947-07-07	74.3855	2021-11-05 16:50:00	2	0	Aucune		1		0	Opposition des proches	De visu	Réflexion		0
2752	1298	2021	1937-09-16	84.2254	2021-11-16 06:30:00	1	0	Aucune		1		0	Opposition des proches	De visu	Immédiat	Don	0
2781	1327	2021	1965-07-24	56.3725	2021-11-22 23:19:00	1	0	Aucune		1		0	Opposition des proches	Téléphonique	Réflexion	Don	0
2797	1343	2021	1974-09-03	47.2652	2021-11-26 19:12:00	2	0	Aucune		1		0	Opposition des proches	De visu	Immédiat	Don	0
2807	1353	2021	1932-06-24	89.4937	2021-11-29 04:35:00	1	0	Aucune		1		0	Opposition des proches	Téléphonique	Immédiat	Don	0
2851	1397	2021	1937-04-29	84.6682	2021-12-07 21:30:00	1	0	Aucune		1		0	Opposition du vivant	Téléphonique	Immédiat	Don	0
2883	1429	2021	1952-12-28	69.0116	2021-12-15 05:45:00	1	0	Aucune		1		0	Opposition des proches	De visu	Réflexion	Don	0
2884	1430	2021	1941-02-22	80.8668	2021-12-15 09:35:00	1	0	Aucune		1		0	Opposition des proches	Téléphonique	Réflexion	Don	0
2890	1436	2021	1934-12-18	87.0569	2021-12-16 18:15:00	1	0	Aucune		1		0	Opposition des proches	Téléphonique	Réflexion	Don	0
2900	1446	2021	1972-08-23	49.3607	2021-12-20 15:25:00	1	0	Aucune		1		0	Opposition des proches	Téléphonique	Immédiat	Don	0
2904	1450	2021	1932-10-17	89.2389	2021-12-21 05:00:00	1	0	Aucune		1		0	Opposition du vivant	De visu	Réflexion	Don	0
2937	1483	2021	1928-12-05	93.1278	2021-12-28 15:25:00	1	0	Aucune		1		0	Opposition du vivant	Téléphonique	Immédiat		0
2969	14	2022	1941-04-04	80.8125	2022-01-05 13:20:00	1	0	Aucune		1		0	Opposition du vivant	Téléphonique	Immédiat	Don	0
2992	37	2022	1961-07-06	60.5559	2022-01-09 22:00:00	1	0	Aucune		1		0	Opposition du vivant	Téléphonique	Immédiat	Don	0
2993	38	2022	1935-02-11	86.972	2022-01-09 18:50:00	1	0	Aucune		1		0	Opposition du vivant	De visu	Immédiat	Don	0
3023	68	2022	1946-02-28	75.9335	2022-01-15 17:02:00	1	0	Aucune		1		0	Opposition des proches	De visu	Immédiat	Don	0
3026	71	2022	1981-09-30	40.3259	2022-01-16 23:15:00	2	0	Aucune		1		0	Opposition des proches	De visu	Immédiat	Indéterminé	0
3054	99	2022	1946-06-08	75.686	2022-01-25 09:00:00	1	0	Aucune		1		0	Opposition des proches	Téléphonique	Immédiat	Don	0
3080	125	2022	1961-03-16	60.919	2022-01-30 10:15:00	1	0	Aucune		1		0	Opposition des proches	Téléphonique	Immédiat	Don	0
3087	132	2022	1962-05-15	59.7635	2022-02-02 15:50:00	1	0	Aucune		1		0	Opposition du vivant	Téléphonique	Immédiat	Don	0
3095	140	2022	1967-05-31	54.7225	2022-02-04 17:20:00	3	0	Aucune		1		0	Opposition du vivant	De visu	Immédiat	Don	0
3105	150	2022	1959-11-07	62.2963	2022-02-07 03:40:00	1	0	Aucune		1		0	Opposition des proches	De visu	Réflexion	Don	0
3127	172	2022	1946-03-18	75.9646	2022-02-14 02:15:00	1	0	Aucune		1		0	Opposition des proches	Téléphonique	Immédiat	Don	0
3154	199	2022	1951-03-27	70.9592	2022-02-22 02:30:00	1	0	Aucune		1		0	Opposition des proches	Téléphonique	Immédiat	Don	0
3197	242	2022	1926-04-16	95.947	2022-03-03 15:30:00	1	0	Aucune		1		0	Opposition des proches	Téléphonique	Immédiat	Don	0
3201	246	2022	2022-01-08	0.151579	2022-03-04 07:50:00	1	0	Aucune		1		0	Opposition des proches	Téléphonique	Immédiat	Don	0
3220	265	2022	1950-07-25	71.6674	2022-03-07 14:10:00	2	0	Aucune		1		0	Opposition du vivant	De visu	Immédiat	Don	0
3221	266	2022	1937-02-03	85.1469	2022-03-07 15:00:00	1	0	Aucune		1		0	Opposition du vivant	Téléphonique	Immédiat	Don	0
3226	271	2022	1938-01-20	84.1882	2022-03-08 16:25:00	1	0	Aucune		1		0	Opposition du vivant	Téléphonique	Immédiat	Don	0
3227	272	2022	1956-10-18	65.4329	2022-03-09 00:06:00	1	0	Aucune		1		0	Opposition du vivant	Téléphonique	Immédiat	Don	0
3228	273	2022	1968-01-14	54.1887	2022-03-09 21:25:00	1	0	Aucune		1		0	Opposition du vivant	Téléphonique	Immédiat	Don	0
3231	276	2022	1920-10-30	101.429	2022-03-10 17:36:00	1	0	Aucune		1		0	Opposition des proches	Téléphonique	Immédiat	Don	0
3233	278	2022	1949-05-11	72.8824	2022-03-11 02:00:00	1	0	Aucune		1		0	Opposition des proches	Téléphonique	Immédiat	Don	0
3257	302	2022	1974-06-01	47.8295	2022-03-18 18:00:00	2	0	Aucune		1		0	Opposition des proches	De visu	Immédiat	Don	0
3276	321	2022	1992-01-30	30.163	2022-03-22 11:39:00	2	0	Aucune		1		0	Opposition des proches	De visu	Immédiat	Don	0
3341	386	2022	1993-12-31	28.2897	2022-04-08 17:43:00	2	0	Aucune		1		0	Opposition des proches	De visu	Immédiat	Don	0
3348	393	2022	1967-08-18	54.6847	2022-04-10 22:00:00	1	0	Aucune		1		0	Opposition des proches	Téléphonique	Immédiat	Don	0
3363	408	2022	1960-09-01	61.654	2022-04-12 17:04:00	2	0	Aucune		1		0	Opposition des proches	De visu	Réflexion	Don	0
3387	432	2022	1948-07-22	73.7936	2022-04-19 15:30:00	2	0	Aucune		1		0	Opposition des proches	De visu	Immédiat	Don	0
3394	439	2022	1954-02-22	68.2024	2022-04-19 21:12:00	1	0	Aucune		1		0	Opposition du vivant	Téléphonique	Immédiat	Don	0
3395	440	2022	1949-07-06	72.838	2022-04-19 20:50:00	1	0	Aucune		1		0	Opposition du vivant	Téléphonique	Immédiat	Don	0
3428	473	2022	1962-07-04	59.8512	2022-04-25 16:15:00	1	0	Aucune		1		0	Opposition du vivant	Téléphonique	Immédiat	Don	0
3438	483	2022	1942-08-15	79.7562	2022-04-28 00:45:00	1	0	Aucune		1		0	Opposition des proches	De visu	Immédiat	Don	0
3459	504	2022	1956-06-08	65.9526	2022-05-05 17:00:00	1	0	Aucune		1		0	Opposition des proches	Téléphonique	Réflexion	Don	0
3462	507	2022	1963-03-20	59.1713	2022-05-06 12:38:00	3	0	Aucune		1		0	Opposition des proches	De visu	Immédiat		0
3468	513	2022	1959-12-31	62.3957	2022-05-08 10:25:00	3	0	Aucune		1		0	Opposition des proches	De visu	Réflexion	Don	0
3469	514	2022	2001-01-02	21.3601	2022-05-08 10:54:00	2	0	Aucune		1		0	Opposition du vivant	De visu	Réflexion	Don	0
3483	528	2022	1954-05-27	68.0094	2022-05-13 10:20:00	3	0	Aucune		1		0	Opposition des proches	De visu	Immédiat	Don	0
3497	542	2022	1961-08-12	60.8018	2022-05-16 15:28:00	3	0	Aucune		1		0	Opposition des proches	De visu	Immédiat	Don	0
3498	543	2022	1933-01-07	89.4162	2022-05-16 22:14:00	1	0	Aucune		1		0	Opposition des proches	Téléphonique	Réflexion	Don	0
3506	551	2022	1945-08-07	76.8349	2022-05-19 17:40:00	1	0	Aucune		1		0	Opposition du vivant	Téléphonique	Immédiat	Don	0
3540	585	2022	1932-10-08	89.7061	2022-05-31 17:50:00	1	0	Aucune		1		0	Opposition des proches	De visu	Immédiat	Don	0
3593	638	2022	1985-10-09	36.7066	2022-06-14 22:00:00	2	0	Aucune		1		0	Opposition des proches	De visu	Immédiat	Don	0
3598	643	2022	1950-02-25	72.3531	2022-06-15 21:00:00	1	0	Aucune		1		0	Opposition du vivant	Téléphonique	Immédiat	Don	0
3638	683	2022	1928-08-26	93.9007	2022-06-27 17:45:00	1	0	Aucune		1		0	Opposition du vivant	Téléphonique	Immédiat	Don	0
3641	686	2022	1960-09-11	61.8376	2022-06-28 17:16:00	3	0	Aucune		1		0	Opposition des proches	De visu	Immédiat	Don	0
3649	694	2022	1992-05-18	30.1391	2022-06-30 18:23:00	3	0	Aucune		1		0	Opposition du vivant	De visu	Immédiat	Don	0
3651	696	2022	1951-05-28	71.1451	2022-07-01 23:20:00	2	0	Aucune		1		0	Opposition des proches	De visu	Réflexion	Don	0
3659	704	2022	1956-09-23	65.8264	2022-07-05 14:50:00	3	0	Aucune		1		0	Opposition des proches	De visu	Réflexion	Don	0
3708	753	2022	1949-04-08	73.3341	2022-07-20 22:20:00	1	0	Aucune		1		0	Opposition des proches	Téléphonique	Immédiat	Don	0
3731	776	2022	1973-03-03	49.4312	2022-07-26 09:45:00	2	0	Aucune		1		0	Opposition des proches	De visu	Réflexion	Don	0
3734	779	2022	1974-10-16	47.8124	2022-07-27 13:00:00	3	0	Aucune		1		0	Opposition des proches	De visu	Réflexion	Don	0
3783	828	2022	1954-03-13	68.4516	2022-08-07 20:26:00	2	0	Aucune		1		0	Opposition du vivant	De visu	Immédiat	Don	0
3789	834	2022	1952-12-24	69.6703	2022-08-08 16:03:00	3	0	Aucune		1		0	Opposition des proches	De visu	Immédiat	Don	0
3808	853	2022	1963-09-30	58.9072	2022-08-12 03:28:00	1	0	Aucune		1		0	Opposition des proches	Téléphonique	Immédiat	Don	0
3884	929	2022	1979-02-20	43.5712	2022-09-05 11:22:00	3	0	Aucune		1		0	Opposition des proches	De visu	Immédiat	Don	0
3892	937	2022	1934-08-07	88.1456	2022-09-07 03:30:00	1	0	Aucune		1		0	Opposition des proches	Téléphonique	Immédiat	Don	0
3896	941	2022	1948-11-07	73.8859	2022-09-08 08:29:00	1	0	Aucune		1		0	Opposition du vivant	Téléphonique	Immédiat	Don	0
3903	948	2022	1963-12-14	58.7802	2022-09-09 18:58:00	3	0	Aucune		1		0	Opposition des proches	De visu	Immédiat	Don	0
3934	979	2022	1954-09-18	68.0482	2022-09-18 14:10:00	1	0	Aucune		1		0	Opposition des proches	Téléphonique	Immédiat	Don	0
3936	981	2022	1936-10-25	85.9599	2022-09-19 08:25:00	1	0	Aucune		1		0	Opposition des proches	Téléphonique	Réflexion	Don	0
3941	986	2022	1938-12-24	83.7978	2022-09-20 04:32:00	1	0	Aucune		1		0	Opposition du vivant	Téléphonique	Réflexion	Don	0
3944	989	2022	2019-05-01	3.39305	2022-09-20 11:06:00	2	0	Aucune		1		0	Opposition des proches	De visu	Immédiat	Don	0
3973	1018	2022	1966-03-11	56.5907	2022-09-28 14:54:00	3	0	Aucune		1		0	Opposition des proches	De visu	Immédiat	Don	0
3980	1025	2022	1966-10-25	55.9716	2022-09-30 15:35:00	2	0	Aucune		1		0	Opposition des proches	De visu		Don	0
4004	1049	2022	1939-06-02	83.4003	2022-10-05 02:15:00	1	0	Aucune		1		0	Opposition du vivant	Téléphonique	Immédiat	Don	0
4026	1071	2022	1938-03-13	84.6379	2022-10-10 20:00:00	1	0	Aucune		1		0	Opposition des proches	Téléphonique	Réflexion	Don	0
4035	1080	2022	1994-10-17	28.0097	2022-10-13 13:20:00	2	0	Aucune		1		0	Opposition du vivant	De visu	Immédiat	Don	0
4037	1082	2022	1947-05-08	75.4871	2022-10-13 19:08:00	1	0	Aucune		1		0	Opposition des proches	Téléphonique	Immédiat	Don	0
4067	1112	2022	1948-03-07	74.6838	2022-10-24 14:30:00	1	0	Aucune		1		0	Opposition des proches	Téléphonique	Immédiat	Don	0
4069	1114	2022	1963-01-11	59.8292	2022-10-25 15:35:00	1	0	Aucune		1		0	Opposition des proches	Téléphonique	Réflexion	Don	0
4070	1115	2022	1958-09-05	64.1828	2022-10-25 17:30:00	1	0	Aucune		1		0	Opposition des proches	Téléphonique	Réflexion	Don	0
4097	1142	2022	1945-12-07	76.9569	2022-11-02 06:45:00	1	0	Aucune		1		0	Opposition des proches	Téléphonique	Immédiat	Indéterminé	0
4098	1143	2022	1948-03-16	74.6832	2022-11-02 09:10:00	1	0	Aucune		1		0	Opposition du vivant	Téléphonique	Immédiat	Don	0
4104	1149	2022	1953-10-30	69.0568	2022-11-02 17:20:00	1	0	Aucune		1		0	Opposition des proches	Téléphonique	Immédiat	Indéterminé	0
4105	1150	2022	1922-07-14	100.374	2022-11-02 13:00:00	1	0	Aucune		1		0	Opposition des proches	Téléphonique	Réflexion	Indéterminé	0
4114	1159	2022	1966-02-05	56.792	2022-11-07 01:50:00	1	0	Aucune		1		0	Opposition du vivant	Téléphonique	Immédiat	Don	0
4143	1188	2022	1945-08-31	77.2604	2022-11-15 01:32:00	1	0	Aucune		1		0	Opposition des proches	Téléphonique	Immédiat	Indéterminé	0
4149	1194	2022	1949-02-09	73.816	2022-11-15 20:30:00	1	0	Aucune		1		0	Opposition des proches	Téléphonique	Réflexion	Don	0
4177	1222	2022	1968-05-30	54.5196	2022-11-22 15:28:00	3	0	Aucune		1		0	Opposition des proches	De visu	Immédiat	Indéterminé	0
4182	1227	2022	1939-03-05	83.7809	2022-11-24 00:15:00	1	0	Aucune		1		0	Opposition des proches	De visu	Immédiat	Don	0
4187	1232	2022	1956-04-13	66.6618	2022-11-24 13:30:00	1	0	Aucune		1		0	Opposition des proches	Téléphonique	Réflexion	Indéterminé	0
4218	1263	2022	1960-07-01	62.4648	2022-12-02 15:43:00	3	0	Aucune		1		0	Opposition des proches	De visu	Immédiat		0
4249	1294	2022	1963-02-08	59.8699	2022-12-07 12:00:00	1	0	Aucune		1		0	Opposition des proches	Téléphonique	Immédiat	Indéterminé	0
4252	1297	2022	1937-05-23	85.6023	2022-12-07 20:30:00	1	0	Aucune		1		0	Opposition des proches	Téléphonique	Réflexion		0
4270	1315	2022	1961-07-15	61.4556	2022-12-13 07:16:00	1	0	Aucune		1		0	Opposition des proches	Téléphonique	Immédiat	Don	0
4272	1317	2022	1980-02-28	42.8214	2022-12-13 19:07:00	3	0	Aucune		1		0	Opposition du vivant	De visu	Immédiat		0
4278	1323	2022	2003-03-21	19.7532	2022-12-15 22:10:00	2	0	Aucune		1		0	Opposition des proches	De visu	Immédiat	Don	0
4306	1351	2022	1972-04-06	50.7449	2022-12-21 21:34:00	2	0	Aucune		1		0	Opposition des proches	De visu	Immédiat		0
4331	1376	2022	1977-04-14	45.7389	2022-12-28 16:20:00	2	0	Aucune		1		0		De visu	Immédiat	Don	0
4359	13	2023	1965-03-05	57.8776	2023-01-05 08:05:00	1	0	Aucune		1		0	Opposition des proches	De visu	Immédiat	Don	0
4392	46	2023	1953-05-13	69.7168	2023-01-12 15:30:00	3	0	Aucune		1		0	Opposition des proches	De visu	Immédiat	Indéterminé	0
4402	56	2023	1935-04-30	87.7739	2023-01-15 11:00:00	1	0	Aucune		1		0	Opposition des proches	Téléphonique	Immédiat	Don	0
4406	60	2023	1946-05-31	76.6849	2023-01-16 23:30:00	1	0	Aucune		1		0	Opposition des proches	Téléphonique	Immédiat	Don	0
4407	61	2023	1942-11-06	80.2541	2023-01-17 18:20:00	1	0	Aucune		1		0	Opposition du vivant	De visu	Immédiat	Don	0
4412	66	2023	1932-04-27	90.7923	2023-01-19 04:50:00	1	0	Aucune		1		0	Opposition des proches	De visu	Immédiat	Don	0
4436	90	2023	1953-06-08	69.6767	2023-01-24 00:05:00	1	0	Aucune		1		0	Opposition des proches	De visu	Immédiat	Don	0
4446	100	2023	1965-12-26	58.0404	2023-12-26 17:30:00	2	0	Aucune		1		0	Opposition du vivant	De visu	Immédiat	Don	0
4466	120	2023	1964-07-28	58.553	2023-01-31 20:14:00	3	0	Aucune		1		0	Opposition du vivant	De visu	Immédiat	Don	0
4497	151	2023	1961-11-18	61.2648	2023-02-07 15:45:00	1	0	Aucune		1		0	Opposition des proches	Téléphonique	Immédiat	Don	0
4500	154	2023	1951-05-02	71.8241	2023-02-08 18:54:00	1	0	Aucune		1		0	Opposition des proches	De visu	Immédiat	Don	0
4501	155	2023	1947-07-23	75.602	2023-02-08 17:45:00	1	0	Aucune		1		0	Opposition du vivant	Téléphonique	Immédiat	Don	0
4502	156	2023	1951-11-06	71.3096	2023-02-09 00:30:00	1	0	Aucune		1		0	Opposition du vivant	Téléphonique	Immédiat	Don	0
4515	169	2023	1954-08-28	68.5144	2023-02-14 18:20:00	1	0	Aucune		1		0	Opposition des proches	De visu	Immédiat	Don	0
4523	177	2023	1967-11-28	55.2601	2023-02-16 22:15:00	1	0	Aucune		1		0	Opposition des proches	Téléphonique	Immédiat	Indéterminé	0
4535	189	2023	1945-11-18	77.3106	2023-02-20 08:45:00	1	0	Aucune		1		0	Opposition des proches	De visu	Immédiat	Don	0
4540	194	2023	1982-01-18	41.125	2023-02-22 15:26:00	2	0	Aucune		1		0	Opposition des proches	De visu	Immédiat		0
4554	208	2023	1954-11-10	68.3382	2023-02-24 10:21:00	2	0	Aucune		1		0	Opposition des proches	De visu	Réflexion	Don	0
4567	221	2023	1943-08-14	79.5942	2023-02-26 21:35:00	1	0	Aucune		1		0	Opposition du vivant	Téléphonique	Immédiat		0
4571	225	2023	1953-01-04	70.1973	2023-02-28 00:20:00	3	0	Aucune		1		0	Opposition des proches	De visu	Immédiat	Don	0
4575	229	2023	1927-11-22	95.3398	2023-03-02 00:29:00	1	0	Aucune		1		0	Opposition des proches	De visu	Immédiat	Don	0
4594	248	2023	1932-05-20	90.8566	2023-03-06 15:40:00	1	0	Aucune		1		0	Opposition des proches	Téléphonique	Immédiat	Don	0
4595	249	2023	1939-03-16	83.0341	2022-03-07 10:45:00	1	0	Aucune		1		0	Opposition des proches	Téléphonique	Immédiat	Don	0
4623	277	2023	1949-02-09	74.1401	2023-03-14 03:15:00	1	0	Aucune		1		0	Opposition des proches	Téléphonique	Immédiat		0
4624	278	2023	1948-12-22	74.2749	2023-03-14 07:45:00	1	0	Aucune		1		0	Opposition des proches	De visu	Immédiat	Don	0
4632	286	2023	#NULL!	#NULL!	2023-03-17 16:35:00	2	0	Aucune		1		0	Opposition des proches	De visu	Immédiat	Don	0
4641	295	2023	1964-10-28	58.4237	2023-03-17 16:00:00	3	0	Aucune		1		0	Opposition des proches	De visu	Immédiat	Don	0
4657	311	2023	1973-12-06	49.3251	2023-03-22 15:30:00	3	0	Aucune		1		0	Opposition des proches	De visu	Immédiat	Don	0
4662	316	2023	1950-07-12	72.7468	2023-03-23 14:15:00	1	0	Aucune		1		0	Opposition du vivant	Téléphonique	Immédiat	Don	0
4664	318	2023	2000-02-27	23.0839	2023-03-23 15:03:00	2	0	Aucune		1		0	Opposition des proches	Téléphonique	Immédiat	Don	0
4685	339	2023	1958-09-21	64.5662	2023-03-30 16:08:00	2	0	Aucune		1		0	Opposition des proches	De visu	Immédiat	Don	0
4714	368	2023	1955-07-13	67.7794	2023-04-06 11:20:00	1	0	Aucune		1		0	Opposition des proches	Téléphonique	Immédiat	Don	0
4721	375	2023	1947-02-04	76.2263	2023-04-08 14:18:00	2	0	Aucune		1		0	Opposition du vivant	De visu	Immédiat	Don	0
4756	410	2023	1975-02-13	48.2075	2023-04-17 17:50:00	2	0	Aucune		1		0	Opposition du vivant	De visu	Immédiat	Don	0
4761	415	2023	1949-01-12	74.3142	2023-04-18 16:30:00	2	0	Aucune		1		0	Opposition des proches	De visu	Immédiat	Don	0
4785	439	2023	1960-08-23	62.7087	2023-04-23 16:35:00	2	0	Aucune		1		0	Opposition des proches	De visu	Réflexion	Don	0
4788	442	2023	1955-06-17	67.9033	2023-04-25 17:10:00	1	0	Aucune		1		0	Opposition des proches	Téléphonique	Immédiat	Don	0
4805	459	2023	2012-07-28	10.7634	2023-04-30 15:40:00	2	0	Aucune		1		0	Opposition des proches	De visu	Immédiat	Don	0
4820	474	2023	1932-01-23	91.3391	2023-05-03 18:45:00	1	0	Aucune		1		0	Opposition des proches	Téléphonique	Immédiat	Don	0
4846	500	2023	1945-02-27	78.2487	2023-05-09 18:13:00	1	0	Aucune		1		0	Opposition du vivant	Téléphonique	Immédiat	Don	0
4856	510	2023	1957-10-26	65.5869	2023-05-12 05:30:00	1	0	Aucune		1		0	Opposition du vivant	Téléphonique	Immédiat	Don	0
4879	533	2023	1944-08-12	78.8161	2023-05-17 21:15:00	2	0	Aucune		1		0	Opposition des proches	De visu	Immédiat	Don	0
4893	547	2023	1946-05-23	77.0497	2023-05-22 03:20:00	1	0	Aucune		1		0	Opposition des proches	Téléphonique	Immédiat	Indéterminé	0
4905	559	2023	1947-10-05	75.6866	2023-05-24 14:30:00	1	0	Aucune		1		0	Opposition des proches	Téléphonique	Immédiat	Don	0
4907	561	2023	1946-01-13	77.4158	2023-05-25 18:40:00	1	0	Aucune		1		0	Opposition du vivant	Téléphonique	Immédiat	Don	0
4957	611	2023	1957-12-17	65.5181	2023-06-08 02:18:00	1	0	Aucune		1		0	Opposition du vivant	Téléphonique	Immédiat	Don	0
4967	621	2023	1949-09-01	73.8266	2023-06-11 16:38:00	1	0	Aucune		1		0	Opposition du vivant	Téléphonique	Immédiat	Don	0
4993	647	2023	1945-05-04	78.1774	2023-06-18 18:00:00	1	0	Aucune		1		0	Opposition des proches	Téléphonique	Immédiat	Indéterminé	0
5019	673	2023	1950-04-04	73.2827	2023-06-28 04:30:00	1	0	Aucune		1		0	Opposition du vivant	De visu	Immédiat	Don	0
5021	675	2023	1978-02-11	45.4074	2023-06-28 16:45:00	3	0	Aucune		1		0	Opposition du vivant	De visu	Immédiat	Don	0
5035	689	2023	1962-10-14	60.7575	2023-07-02 11:25:00	2	0	Aucune		1		0	Opposition des proches	De visu	Immédiat	Don	0
5040	694	2023	1943-12-21	79.5908	2023-07-04 15:03:00	1	0	Aucune		1		0	Opposition des proches	De visu	Réflexion		0
5042	696	2023	1951-11-29	71.6472	2023-07-05 05:30:00	1	0	Aucune		1		0	Opposition du vivant	Téléphonique	Immédiat	Don	0
5045	699	2023	1941-08-20	81.9294	2023-07-05 05:30:00	1	0	Aucune		1		0	Opposition des proches	Téléphonique	Immédiat	Don	0
5048	702	2023	1972-11-29	50.6428	2023-07-09 14:30:00	2	0	Aucune		1		0	Opposition du vivant	De visu	Immédiat		0
5057	711	2023	1970-07-10	53.0356	2023-07-09 23:35:00	1	0	Aucune		1		0	Opposition du vivant	Téléphonique	Immédiat	Don	0
5060	714	2023	1951-07-24	72.014	2023-07-11 02:55:00	1	0	Aucune		1		0	Opposition des proches	De visu	Immédiat	Don	0
5067	721	2023	1938-01-23	85.5245	2023-07-12 10:45:00	1	0	Aucune		1		0	Opposition des proches	De visu	Immédiat	Don	0
5086	740	2023	1948-02-13	75.4827	2023-07-20 04:25:00	1	0	Aucune		1		0	Opposition des proches	Téléphonique	Immédiat	Don	0
5104	758	2023	1927-02-03	96.5366	2023-07-24 20:50:00	1	0	Aucune		1		0	Opposition du vivant	De visu	Immédiat	Don	0
5106	760	2023	1935-03-05	88.451	2023-07-25 14:30:00	1	0	Aucune		1		0	Opposition des proches	Téléphonique	Immédiat	Don	0
5108	762	2023	1950-08-14	72.9994	2023-07-26 18:45:00	2	0	Aucune		1		0	Opposition du vivant	De visu	Immédiat	Don	0
5109	763	2023	1925-07-09	98.1152	2023-07-27 01:00:00	1	0	Aucune		1		0	Opposition des proches	Téléphonique	Réflexion	Don	0
5122	776	2023	1981-08-26	41.952	2023-07-29 11:21:00	2	0	Aucune		1		0	Opposition des proches	De visu	Immédiat	Don	0
5134	788	2023	1934-02-01	89.563	2023-08-03 11:45:00	1	0	Aucune		1		0	Opposition des proches	De visu	Réflexion	Don	0
5141	795	2023	1957-03-24	66.4166	2023-08-07 01:45:00	1	0	Aucune		1		0	Opposition des proches	Téléphonique	Réflexion	Don	0
5146	800	2023	1945-02-18	78.5239	2023-08-09 05:30:00	1	0	Aucune		1		0	Opposition des proches	Téléphonique	Immédiat		0
5148	802	2023	1949-06-29	74.1632	2023-08-09 13:25:00	1	0	Aucune		1		0	Opposition des proches	Téléphonique	Immédiat		0
5152	806	2023	1947-08-05	76.0677	2023-08-10 16:56:00	1	0	Aucune		1		0	Opposition des proches	Téléphonique	Réflexion	Don	0
5212	866	2023	1953-11-15	69.8232	2023-08-25 11:30:00	2	0	Aucune		1		0	Opposition des proches	Téléphonique	Réflexion		0
5225	879	2023	1934-01-07	89.7095	2023-08-31 23:15:00	1	0	Aucune		1		0	Opposition du vivant	Téléphonique	Réflexion		0
5246	900	2023	1960-06-30	63.2297	2023-09-06 19:55:00	1	0	Aucune		1		0	Opposition du vivant	De visu	Réflexion	Don	0
869	869	2020	1968-08-06	52.0374	2020-08-06 15:25:00	1	0	Aucune		1		0	Opposition des proches				0
1902	448	2021	1950-06-06	70.9052	2021-04-14 09:57:00	1	0	Aucune		1		0	Opposition du vivant				0
2352	898	2021	1938-08-27	83.0068	2021-08-08 11:30:00	1	0	Aucune		1		1		Téléphonique	Immédiat		1
3769	814	2022	1946-09-15	75.9406	2022-08-05 08:00:00	1	0	Aucune		1		1		De visu	Immédiat		1
4189	1234	2022	1930-04-13	92.6809	2022-11-24 12:30:00	1	0	Aucune		1		1		Téléphonique	Réflexion		1
4251	1296	2022	1945-06-09	77.5508	2022-12-08 01:25:00	1	0	Aucune		1		1		Téléphonique	Réflexion		1
4309	1354	2022	1936-08-18	86.4053	2022-12-22 22:10:00	1	0	Aucune		1		1		De visu	Immédiat		1
266	266	2020	1941-09-30	78.483	2020-03-05 07:10:00	1	0	Aucune		1	Transport de corps	1		de visu	Immédiat		0
4334	1379	2022	1966-07-24	56.473	2022-12-29 15:53:00	3	0	Aucune		0	Contexte	1					1
10	10	2020	1941-12-21	78.0893	2020-01-03 14:30:00	2	0	Aucune		1		1		De visu	Immédiat		1
27	27	2020	1955-12-18	64.1015	2020-01-08 01:00:00	1	0	Aucune		1		1		Téléphonique	Réflexion		1
37	37	2020	1960-08-25	59.4127	2020-01-08 15:00:00	1	0	Aucune		1		1		Téléphonique	Immédiat		1
39	39	2020	1931-02-17	88.9571	2020-01-10 07:50:00	1	0	Aucune		1		1		Téléphonique	Immédiat		1
55	55	2020	1948-07-17	71.54	2020-01-13 02:10:00	1	0	Aucune		1		1		Téléphonique	Immédiat		1
60	60	2020	1947-03-19	72.8772	2020-01-15 04:05:00	1	0	Aucune		1		1		De visu	Immédiat		1
85	85	2020	1963-05-15	56.7223	2020-01-19 15:40:00	1	0	Aucune		1		1		Téléphonique	Immédiat		1
97	97	2020	1955-11-30	64.1909	2020-01-22 16:09:00	3	0	Aucune		1		1		Téléphonique	Immédiat		1
117	117	2020	1925-12-21	94.168	2020-01-28 08:00:00	1	0	Aucune		1		1		De visu	Réflexion		1
119	119	2020	1947-01-13	73.0938	2020-01-29 05:50:00	1	0	Aucune		1		1		Téléphonique	Immédiat		1
126	126	2020	1950-04-28	69.8047	2020-01-29 17:00:00	1	0	Aucune		1		1		Téléphonique	Réflexion		1
139	139	2020	1963-07-27	56.561	2020-02-02 18:30:00	1	0	Aucune		1		1		Téléphonique	Réflexion		1
140	140	2020	1957-03-21	62.9144	2020-02-02 18:00:00	1	0	Aucune		1		1		Téléphonique	Immédiat		1
153	153	2020	1931-03-10	88.974	2020-02-06 11:50:00	1	0	Aucune		1		1		De visu	Immédiat		1
158	158	2020	1932-05-11	87.8033	2020-02-07 05:00:00	1	0	Aucune		1		1		De visu	Immédiat		1
170	170	2020	1926-07-26	93.6066	2020-02-09 09:50:00	1	0	Aucune		1		1		De visu	Immédiat		1
185	185	2020	1943-02-23	77.0236	2020-02-12 14:55:00	1	0	Aucune		1		1		Téléphonique	Immédiat		1
188	188	2020	1941-10-30	78.3454	2020-02-14 01:34:00	1	0	Aucune		1		1		de visu	Immédiat		1
203	203	2020	1953-03-30	66.9336	2020-02-17 18:02:00	1	0	Aucune		1		1		Téléphonique	Immédiat		1
212	212	2020	1934-02-19	86.06	2020-02-19 21:30:00	1	0	Aucune		1		1		Téléphonique	Immédiat		1
218	218	2020	1972-01-24	48.1084	2020-02-20 13:56:00	1	0	Aucune		1		1		Téléphonique	Réflexion		1
248	248	2020	1941-08-28	78.5562	2020-02-28 00:20:00	1	0	Aucune		1		1		Téléphonique	Immédiat		1
257	257	2020	1927-08-27	92.5779	2020-03-01 22:25:00	1	0	Aucune		1		1		Téléphonique	Réflexion		1
270	270	2020	1938-09-10	81.5388	2020-03-04 16:15:00	1	0	Aucune		1		1		téléphonique	Réflexion		1
307	307	2020	1943-02-04	77.1553	2020-03-12 16:10:00	1	0	Aucune		1		1		De visu	Immédiat		1
513	513	2020	1987-05-06	33.0161	2020-05-02 20:45:00	2	0	Aucune		1		1		Téléphonique			1
549	549	2020	1946-07-15	73.8807	2020-05-13 10:45:00	1	0	Aucune		1		1		De visu	Immédiat		1
572	572	2020	1951-10-29	68.6032	2020-05-19 03:50:00	1	0	Aucune		1		1		Téléphonique	Réflexion		1
601	601	2020	1958-07-13	61.9118	2020-05-25 19:30:00	1	0	Aucune		1		1		Téléphonique	Réflexion		1
604	604	2020	1938-02-21	82.3209	2020-05-28 02:50:00	1	0	Aucune		1		1		De visu	Réflexion		1
624	624	2020	1943-12-25	76.4999	2020-06-05 11:20:00	1	0	Aucune		1		1		De visu	Réflexion		1
635	635	2020	1989-11-25	30.5587	2020-06-08 22:00:00	1	0	Aucune		1		1		Téléphonique	Réflexion		1
636	636	2020	1956-09-09	63.7902	2020-06-08 10:30:00	1	0	Aucune		1		1		Téléphonique	Immédiat		1
643	643	2020	1942-04-23	78.1895	2020-06-11 03:40:00	1	0	Aucune		1		1		De visu	Immédiat		1
659	659	2020	1938-12-28	81.5278	2020-06-17 15:18:00	1	0	Aucune		1		1		Téléphonique	Immédiat		1
661	661	2020	1960-06-25	60.0264	2020-06-19 15:34:00	3	0	Aucune		1		1		Téléphonique	Immédiat		1
679	679	2020	1940-10-02	79.7799	2020-06-23 16:10:00	1	0	Aucune		1		1		Téléphonique	Immédiat		1
681	681	2020	1968-09-18	51.8009	2020-06-24 07:40:00	1	0	Aucune		1		1		De visu	Immédiat		1
682	682	2020	1943-06-20	77.0675	2020-06-24 15:42:00	1	0	Aucune		1		1		De visu	immédiat		1
690	690	2020	1959-09-09	60.8483	2020-06-29 15:30:00	3	0	Aucune		1		1		De visu	Immédiat		1
706	706	2020	1946-03-17	74.3436	2020-07-01 10:10:00	1	0	Aucune		1		1		Téléphonique	Immédiat		1
738	738	2020	1949-04-03	71.3123	2020-07-08	1	0	Aucune		1		1		De visu	Immédiat		1
741	741	2020	1953-11-16	66.6911	2020-07-09 06:25:00	1	0	Aucune		1		1		Téléphonique	Immédiat		1
748	748	2020	1951-11-29	68.6602	2020-07-09 23:30:00	1	0	Aucune		1		1		Téléphonique	Réflexion		1
750	750	2020	1942-02-20	78.4465	2020-07-12 23:10:00	1	0	Aucune		1		1		Téléphonique	Immédiat		1
762	762	2020	1945-08-21	74.9515	2020-07-15 07:14:00	1	0	Aucune		1		1		Téléphonique	Immédiat		1
764	764	2020	2001-04-05	19.2921	2020-07-15 14:33:00	2	0	Aucune		1		1		De visu	Immédiat		1
767	767	2020	1957-02-23	63.4397	2020-07-17 11:42:00	2	0	Aucune		1		1		De visu	Immédiat		1
768	768	2020	1955-11-29	64.6767	2020-07-17 00:15:00	1	0	Aucune		1		1		De visu	Immédiat		1
780	780	2020	1941-05-31	79.1928	2020-07-20 08:35:00	1	0	Aucune		1		1		De visu	Immédiat		1
783	783	2020	1954-06-12	66.1528	2020-07-20 18:17:00	1	0	Aucune		1		1		Téléphonique	Immédiat		1
792	792	2020	1921-07-17	99.0828	2020-07-22 05:00:00	1	0	Aucune		1		1		De visu	Immédiat		1
797	797	2020	1963-10-13	56.8168	2020-07-23 03:15:00	1	0	Aucune		1		1		Téléphonique	Immédiat		1
816	816	2020	1959-11-07	60.7527	2020-07-23 17:49:00	3	0	Aucune		1		1		De visu	Immédiat		1
818	818	2020	1932-10-20	87.8311	2020-07-28 08:00:00	1	0	Aucune		1		1		Téléphonique	Réflexion		1
839	839	2020	1939-10-14	80.8618	2020-08-03 13:45:00	1	0	Aucune		1		1		Téléphonique	Réflexion		1
840	840	2020	1944-07-14	76.11	2020-08-04 03:30:00	1	0	Aucune		1		1		Téléphonique	Réflexion		1
846	846	2020	1937-10-25	82.8389	2020-08-06 04:27:00	1	0	Aucune		1		1		De visu	Immédiat		1
848	848	2020	1958-03-06	62.4644	2020-08-06 12:00:00	1	0	Aucune		1		1		Téléphonique	Immédiat		1
851	851	2020	1968-10-23	51.8237	2020-08-06 15:30:00	1	0	Aucune		1		1		De visu	Réflexion		1
853	853	2020	1947-10-06	72.8894	2020-08-07 15:30:00	2	0	Aucune		1		1		De visu	Immédiat		1
863	863	2020	1945-06-11	75.2211	2020-08-11 17:15:00	1	0	Aucune		1		1		De visu	Immédiat		1
865	865	2020	1945-09-22	74.9436	2020-08-13 09:44:00	2	0	Aucune		1		1		De visu	Immédiat		1
866	866	2020	1947-06-11	73.2245	2020-08-12 22:45:00	1	0	Aucune		1		1		Téléphonique	Réflexion		1
882	882	2020	2020-07-15	0.103153	2020-08-21 15:37:00	3	0	Aucune		1		1		De visu	Immédiat		1
891	891	2020	1951-07-08	69.1833	2020-08-25 21:20:00	1	0	Aucune		1		1		Téléphonique	Réflexion		1
895	895	2020	1936-04-05	84.4524	2020-08-27 02:42:00	1	0	Aucune		1		1		De visu	Réflexion		1
903	903	2020	1951-09-30	68.9689	2020-08-31 15:14:00	3	0	Aucune		1		1		Téléphonique	Immédiat		1
904	904	2020	1930-05-03	90.3952	2020-09-01 05:45:00	1	0	Aucune		1		1		Téléphonique	Réflexion		1
908	908	2020	1930-08-25	90.0858	2020-09-02 07:15:00	1	0	Aucune		1		1		Téléphonique	Immédiat		1
931	931	2020	1951-07-02	69.2347	2020-09-07 15:40:00	1	0	Aucune		1		1		Téléphonique	Immédiat		1
948	948	2020	1950-03-22	70.536	2020-09-15 15:26:00	3	0	Aucune		1		1		de visu	Immédiat		1
949	949	2020	1963-08-08	57.1525	2020-09-17 15:43:00	3	0	Aucune		1		1		Téléphonique	Immédiat		1
963	963	2020	1959-01-24	61.6931	2020-09-17 23:15:00	1	0	Aucune		1		1		Téléphonique	Immédiat		1
975	975	2020	1938-01-06	82.7666	2020-09-21 19:50:00	1	0	Aucune		1		1		Téléphonique	Réflexion		1
985	985	2020	1952-10-01	68.026	2020-09-23 11:40:00	1	0	Aucune		1		1		Téléphonique	Immédiat		1
1010	1010	2020	1957-04-18	63.4891	2020-09-27 12:15:00	1	0	Aucune		1		1		Téléphonique	Immédiat		1
1016	1016	2020	1958-06-06	62.3616	2020-09-29 23:30:00	1	0	Aucune		1		1		Téléphonique	Immédiat		1
1021	1021	2020	1929-04-03	91.5588	2020-09-30 23:30:00	1	0	Aucune		1		1		De visu	Immédiat		1
1025	1025	2020	1956-02-11	64.6838	2020-10-01 14:00:00	1	0	Aucune		1		1		Téléphonique	Réflexion		1
1094	1094	2020	1977-07-10	43.3117	2020-10-20 18:15:00	1	0	Aucune		1		1		de visu	Immédiat		1
1101	1101	2020	1942-12-25	77.8812	2020-10-22 15:15:00	1	0	Aucune		1		1		Téléphonique	Immédiat		1
1118	1118	2020	1953-01-03	67.8621	2020-10-27 15:42:00	2	0	Aucune		1		1		De visu	Immédiat		1
1121	1121	2020	1944-12-29	75.8843	2020-10-28 18:13:00	1	0	Aucune		1		1		Téléphonique	Immédiat		1
1133	1133	2020	1953-09-09	67.1862	2020-10-29 23:15:00	1	0	Aucune		1		1		Téléphonique	Réflexion		1
1157	1157	2020	1949-09-12	71.1932	2020-11-03 12:50:00	1	0	Aucune		1		1		Téléphonique	Immédiat		1
1158	1158	2020	1931-10-28	89.0832	2020-11-04 08:55:00	1	0	Aucune		1		1		Téléphonique	Immédiat		1
1171	1171	2020	1953-12-14	66.943	2020-11-06 05:00:00	1	0	Aucune		1		1		Téléphonique	Réflexion		1
1208	1208	2020	1931-11-29	89.0162	2020-11-11 22:00:00	1	0	Aucune		1		1		Téléphonique	Immédiat		1
1221	1221	2020	1963-12-05	56.982	2020-11-13 09:54:00	1	0	Aucune		1		1		De visu	Immédiat		1
1247	1247	2020	1950-04-13	70.6487	2020-11-17 18:40:00	1	0	Aucune		1		1		Téléphonique	Réflexion		1
1279	1279	2020	1943-07-15	77.4157	2020-11-23 17:17:00	1	0	Aucune		1		1		Téléphonique	Immédiat		1
1287	1287	2020	1943-11-16	77.0793	2020-11-24 23:00:00	1	0	Aucune		1		1		De visu	Réflexion		1
1288	1288	2020	1961-03-20	59.7279	2020-11-25 16:30:00	1	0	Aucune		1		1		Téléphonique	Immédiat		1
1296	1296	2020	1956-03-10	64.7623	2020-11-27 05:40:00	1	0	Aucune		1		1		Téléphonique	Réflexion		1
1318	1318	2020	1941-10-03	79.2174	2020-12-01 08:20:00	1	0	Aucune		1		1		Téléphonique	Réflexion		1
1322	1322	2020	1969-10-21	51.1491	2020-12-01 10:30:00	2	0	Aucune		1		1		De visu	Immédiat		1
1323	1323	2020	1947-04-24	73.6621	2020-12-02 16:26:00	2	0	Aucune		1		1		De visu	Immédiat		1
1354	1354	2020	1951-06-27	69.4997	2020-12-08 09:45:00	1	0	Aucune		1		1		De visu	Immédiat		1
1384	1384	2020	1961-03-21	59.778	2020-12-14 23:30:00	1	0	Aucune		1		1		Téléphonique	Immédiat		1
1389	1389	2020	1924-09-29	96.278	2020-12-15 11:05:00	1	0	Aucune		1		1		Téléphonique	Immédiat		1
1445	1445	2020	1948-03-02	72.8793	2020-12-29 23:00:00	1	0	Aucune		1		1		Téléphonique	Réflexion		1
1448	1448	2020	1972-05-19	48.649	2020-12-29 21:00:00	1	0	Aucune		1		1		Téléphonique	Immédiat		1
1468	14	2021	1946-04-09	74.7941	2021-01-04 20:00:00	1	0	Aucune		1		1		De visu	Immédiat		1
1501	47	2021	1947-03-10	73.8924	2021-01-10 17:35:00	1	0	Aucune		1		1		Téléphonique	Immédiat		1
1522	68	2021	1939-08-31	81.4324	2021-01-14 19:50:00	1	0	Aucune		1		1		Téléphonique	Immédiat		1
1581	127	2021	1935-08-04	85.5424	2021-01-26 23:00:00	1	0	Aucune		1		1		Téléphonique	Immédiat		1
1585	131	2021	1956-12-15	64.1635	2021-01-27 16:15:00	1	0	Aucune		1		1		Téléphonique	Immédiat		1
1616	162	2021	1949-09-03	71.4077	2021-01-11 19:05:00	1	0	Aucune		1		1		Téléphonique	Réflexion		1
1644	190	2021	1939-02-23	82.0229	2021-02-10 08:52:00	1	0	Aucune		1		1		De visu	Immédiat		1
1649	195	2021	1956-07-23	64.6031	2021-02-12 03:30:00	1	0	Aucune		1		1		Téléphonique	Immédiat		1
1666	212	2021	1930-01-22	91.1274	2021-02-14 12:10:00	1	0	Aucune		1		1		Téléphonique	Réflexion		1
1705	251	2021	1946-05-18	74.8278	2021-02-25 03:12:00	1	0	Aucune		1		1		Téléphonique	Immédiat		1
1708	254	2021	1940-12-08	80.2712	2021-02-24 23:40:00	1	0	Aucune		1		1		Téléphonique	Immédiat		1
1742	288	2021	1937-05-10	83.8769	2021-03-05 01:43:00	1	0	Aucune		1		1		De visu	Immédiat		1
1763	309	2021	1930-10-14	90.466	2021-03-10 02:00:00	1	0	Aucune		1		1		Téléphonique	Immédiat		1
1764	310	2021	1943-01-01	78.2398	2021-03-09 12:45:00	1	0	Aucune		1		1		Téléphonique	Immédiat		1
1780	326	2021	1943-03-22	78.0355	2021-03-14 23:05:00	1	0	Aucune		1		1		Téléphonique	Réflexion		1
1781	327	2021	1941-06-27	79.7695	2021-03-14 20:30:00	1	0	Aucune		1		1		Téléphonique	Immédiat		1
1783	329	2021	1932-03-27	89.0296	2021-03-15 19:15:00	1	0	Aucune		1		1		Téléphonique	Réflexion		1
1792	338	2021	1952-03-18	69.0435	2021-03-16 21:10:00	1	0	Aucune		1		1		Téléphonique	Immédiat		1
1793	339	2021	1959-07-03	61.7507	2021-03-18 00:30:00	1	0	Aucune		1		1		Téléphonique	Immédiat		1
1798	344	2021	1947-12-19	73.2989	2021-03-19 02:20:00	1	0	Aucune		1		1		Téléphonique	Réflexion		1
1807	353	2021	1959-08-02	61.6812	2021-03-22 15:36:00	3	0	Aucune		1		1		De visu	Réflexion		1
1810	356	2021	1934-01-11	87.2554	2021-03-23 05:30:00	1	0	Aucune		1		1		Téléphonique	Réflexion		1
1811	357	2021	1949-09-02	71.5997	2021-03-21 21:25:00	1	0	Aucune		1		1		Téléphonique	Immédiat		1
1812	358	2021	1944-05-07	76.9277	2021-03-22 15:00:00	1	0	Aucune		1		1		Téléphonique	Immédiat		1
1816	362	2021	1946-02-09	75.1691	2021-03-23 17:30:00	1	0	Aucune		1		1		Téléphonique	Réflexion		1
1850	396	2021	1945-10-17	75.5091	2021-04-01 19:50:00	1	0	Aucune		1		1		Téléphonique	Immédiat		1
1867	413	2021	1936-02-27	85.1632	2021-04-05 13:55:00	1	0	Aucune		1		1		Téléphonique	Réflexion		1
1897	443	2021	1953-05-06	67.9833	2021-04-12 22:00:00	1	0	Aucune		1		1		Téléphonique	Immédiat		1
1909	455	2021	1951-09-10	69.6428	2021-04-14 15:10:00	1	0	Aucune		1		1		Téléphonique	Réflexion		1
1911	457	2021	1945-02-27	76.1844	2021-04-16 07:30:00	1	0	Aucune		1		1		Téléphonique	Réflexion		1
1957	503	2021	1944-06-09	76.9311	2021-04-25 20:20:00	1	0	Aucune		1		1		Téléphonique	Immédiat		1
1965	511	2021	1975-04-14	46.0691	2021-04-27 05:31:00	1	0	Aucune		1		1		Téléphonique	Immédiat		1
1968	514	2021	1962-08-03	58.7742	2021-04-27 14:00:00	1	0	Aucune		1		1		De visu	Immédiat		1
1971	517	2021	1954-06-22	66.8954	2021-04-27 19:20:00	1	0	Aucune		1		1		Téléphonique	Réflexion		1
1996	542	2021	1945-07-20	75.8406	2021-05-03 19:45:00	1	0	Aucune		1		1		Téléphonique	Immédiat		1
2000	546	2021	1952-09-06	68.71	2021-05-06 03:45:00	1	0	Aucune		1		1		Téléphonique	Immédiat		1
2001	547	2021	1952-01-04	69.3829	2021-05-05 18:25:00	1	0	Aucune		1		1		De visu	Immédiat		1
2020	566	2021	1939-08-27	81.7589	2021-05-09 23:55:00	1	0	Aucune		1		1		Téléphonique	Réflexion		1
2024	570	2021	1944-02-26	77.2561	2021-05-10 11:36:00	1	0	Aucune		1		1		Téléphonique	Immédiat		1
2030	576	2021	1961-05-28	59.997	2021-05-11 21:45:00	1	0	Aucune		1		1		Téléphonique	Réflexion		1
2033	579	2021	1950-05-15	71.0406	2021-05-11 20:00:00	1	0	Aucune		1		1		De visu	Immédiat		1
2040	586	2021	1952-10-17	68.6192	2021-05-14 00:15:00	2	0	Aucune		1		1		De visu	Immédiat		1
2053	599	2021	1936-05-24	85.0384	2021-05-17 00:40:00	1	0	Aucune		1		1		Téléphonique	Réflexion		1
2056	602	2021	1944-06-06	76.9997	2021-05-17 21:10:00	1	0	Aucune		1		1		De visu	Immédiat		1
2067	613	2021	1929-10-22	91.6409	2021-05-20 22:40:00	1	0	Aucune		1		1		Téléphonique	Réflexion		1
2106	652	2021	1937-02-27	84.3173	2021-06-01 19:30:00	1	0	Aucune		1		1		Téléphonique	Immédiat		1
2123	669	2021	1932-02-29	89.3315	2021-06-07 00:20:00	1	0	Aucune		1		1		Téléphonique	Réflexion		1
2142	688	2021	1947-09-15	73.7886	2021-06-10 20:10:00	1	0	Aucune		1		1		Téléphonique	Immédiat		1
2149	695	2021	1940-09-28	80.7633	2021-06-13 14:44:00	1	0	Aucune		1		1		Téléphonique	Réflexion		1
2156	702	2021	1948-09-05	72.8246	2021-06-14 23:50:00	1	0	Aucune		1		1		Téléphonique	Immédiat		1
2164	710	2021	1961-10-13	59.7168	2021-06-16 15:00:00	1	0	Aucune		1		1		Téléphonique	Immédiat		1
2167	713	2021	1945-11-23	75.6192	2021-06-18 00:10:00	1	0	Aucune		1		1		Téléphonique	Immédiat		1
2168	714	2021	1958-03-11	63.315	2021-06-17 23:30:00	1	0	Aucune		1		1		De visu	Réflexion		1
2183	729	2021	1952-12-20	68.5516	2021-06-22 07:45:00	1	0	Aucune		1		1		Téléphonique	Immédiat		1
2184	730	2021	2021-07-19	-0.0739726	2021-06-22	1	0	Aucune		1		1		Téléphonique	Réflexion		1
2190	736	2021	1964-01-09	57.496	2021-06-24 00:38:00	1	0	Aucune		1		1		Téléphonique	Immédiat		1
2203	749	2021	1944-12-30	76.5447	2021-06-27 19:35:00	1	0	Aucune		1		1		Téléphonique	Immédiat		1
2225	771	2021	1950-12-22	70.5842	2021-07-05 05:40:00	1	0	Aucune		1		1		Téléphonique	Immédiat		1
2237	783	2021	1938-06-13	83.1278	2021-07-08 15:43:00	1	0	Aucune		1		1		De visu	Immédiat		1
2247	793	2021	1950-06-23	71.1001	2021-07-11 13:05:00	1	0	Aucune		1		1		Téléphonique	Réflexion		1
2248	794	2021	1964-04-03	57.3138	2021-07-12 12:40:00	1	0	Aucune		1		1		Téléphonique	Immédiat		1
2250	796	2021	1963-01-06	58.5563	2021-07-13 01:30:00	1	0	Aucune		1		1		Téléphonique	Immédiat		1
2259	805	2021	1942-06-12	79.1452	2021-07-14 23:57:00	1	0	Aucune		1		1		Téléphonique	Réflexion		1
2275	821	2021	1948-02-06	73.4973	2021-07-18 12:30:00	1	0	Aucune		1		1		Téléphonique	Immédiat		1
2288	834	2021	1949-12-01	71.6881	2021-07-22 03:45:00	1	0	Aucune		1		1		Téléphonique	Immédiat		1
2321	867	2021	1958-08-17	62.9924	2021-07-29 05:30:00	1	0	Aucune		1		1		De visu	Immédiat		1
2322	868	2021	1961-12-06	59.6838	2021-07-28 14:00:00	1	0	Aucune		1		1		Téléphonique	Immédiat		1
2329	875	2021	1950-12-30	70.632	2021-07-30 16:33:00	2	0	Aucune		1		1		De visu	Immédiat		1
2340	886	2021	1958-12-31	62.6373	2021-08-04 15:02:00	3	0	Aucune		1		1		De visu	Immédiat		1
2353	899	2021	1944-09-16	76.9483	2021-08-09 03:25:00	1	0	Aucune		1		1		Téléphonique	Immédiat		1
2361	907	2021	1957-10-13	63.8703	2021-08-10 15:43:00	3	0	Aucune		1		1		De visu	Immédiat		1
2367	913	2021	1960-06-19	61.1855	2021-08-10 17:20:00	1	0	Aucune		1		1		Téléphonique	Immédiat		1
2370	916	2021	1954-02-25	67.5063	2021-08-11 19:00:00	1	0	Aucune		1		1		Téléphonique	Immédiat		1
2384	930	2021	1950-02-24	71.5239	2021-08-16 05:30:00	1	0	Aucune		1		1		De visu	Immédiat		1
2385	931	2021	1953-03-17	68.4648	2021-08-16 15:40:00	1	0	Aucune		1		1		Téléphonique	Réflexion		1
2392	938	2021	1956-01-27	65.6048	2021-08-18 17:53:00	2	0	Aucune		1		1		De visu	Immédiat		1
2394	940	2021	1970-10-11	50.8896	2021-08-18 16:40:00	1	0	Aucune		1		1		Téléphonique	Réflexion		1
2425	971	2021	1956-10-28	64.8744	2021-08-27 03:55:00	1	0	Aucune		1		1		Téléphonique	Réflexion		1
2455	1001	2021	1957-09-11	64.0224	2021-09-03 04:00:00	1	0	Aucune		1		1		Téléphonique	Réflexion		1
2476	1022	2021	1931-01-02	90.7419	2021-09-06 18:55:00	1	0	Aucune		1		1		Téléphonique	Immédiat		1
2483	1029	2021	1971-06-21	50.2513	2021-09-07 17:45:00	1	0	Aucune		1		1		Téléphonique	Immédiat		1
2484	1030	2021	2000-05-22	21.3117	2021-09-07 18:18:00	2	0	Aucune		1		1		De visu	Immédiat		1
2485	1031	2021	1978-08-19	43.0875	2021-09-08 22:46:00	1	0	Aucune		1		1		Téléphonique	Immédiat		1
2493	1039	2021	1943-03-25	78.5182	2021-09-10 03:30:00	1	0	Aucune		1		1		Téléphonique	Immédiat		1
2507	1053	2021	1926-07-17	95.2287	2021-09-14 11:40:00	1	0	Aucune		1		1		Téléphonique	Réflexion		1
2511	1057	2021	1929-02-20	92.6332	2021-09-16 03:00:00	1	0	Aucune		1		1		Téléphonique	Immédiat		1
2518	1064	2021	1962-10-08	58.9799	2021-09-15 15:40:00	2	0	Aucune		1		1		De visu	Immédiat		1
2538	1084	2021	1942-01-17	79.7336	2021-09-21 18:05:00	1	0	Aucune		1		1		Téléphonique	Réflexion		1
2553	1099	2021	1951-11-16	69.9161	2021-09-28 09:15:00	1	0	Aucune		1		1		Téléphonique	Réflexion		1
2558	1104	2021	1974-04-28	47.4545	2021-09-28 21:30:00	1	0	Aucune		1		1		Téléphonique	Immédiat		1
2570	1116	2021	1945-09-27	76.0638	2021-10-01 06:40:00	1	0	Aucune		1		1		De visu	Immédiat		1
2591	1137	2021	1951-11-30	69.8991	2021-10-06 03:45:00	1	0	Aucune		1		1		Téléphonique	Immédiat		1
2595	1141	2021	1938-08-04	83.2329	2021-10-07 00:15:00	1	0	Aucune		1		1		Téléphonique	Réflexion		1
2611	1157	2021	1950-12-28	70.8352	2021-10-10 20:38:00	1	0	Aucune		1		1		Téléphonique	Réflexion		1
2613	1159	2021	1952-05-14	69.4611	2021-10-12 07:30:00	1	0	Aucune		1		1		Téléphonique	Immédiat		1
2615	1161	2021	1940-01-08	81.8171	2021-10-12 05:50:00	1	0	Aucune		1		1		De visu	Immédiat		1
2620	1166	2021	1933-03-27	88.6077	2021-10-12 19:15:00	1	0	Aucune		1		1		Téléphonique	Réflexion		1
2637	1183	2021	1928-11-06	93.0101	2021-10-17 16:50:00	1	0	Aucune		1		1		Téléphonique	Immédiat		1
2641	1187	2021	1954-08-17	67.2204	2021-10-19 10:40:00	1	0	Aucune		1		1		Téléphonique	Immédiat		1
2651	1197	2021	1957-07-29	64.2755	2021-10-21 13:15:00	1	0	Aucune		1		1		De visu	Réflexion		1
2666	1212	2021	1924-09-27	97.1436	2021-10-25 10:15:00	1	0	Aucune		1		1		Téléphonique	Immédiat		1
2670	1216	2021	1975-12-16	45.8958	2021-10-26 23:00:00	1	0	Aucune		1		1		Téléphonique	Immédiat		1
2677	1223	2021	1953-10-06	68.1074	2021-10-28 05:00:00	1	0	Aucune		1		1		Téléphonique	Immédiat		1
2699	1245	2021	1943-05-23	78.5008	2021-11-01 19:00:00	1	0	Aucune		1		1		Téléphonique	Immédiat		1
2706	1252	2021	1955-01-29	66.8121	2021-11-04 10:12:00	1	0	Aucune		1		1		Téléphonique	Réflexion		1
2725	1271	2021	1946-02-02	75.8186	2021-11-08 18:52:00	1	0	Aucune		1		1		Téléphonique	Immédiat		1
2729	1275	2021	1933-03-17	88.7142	2021-11-10 16:17:00	1	0	Aucune		1		1		De visu	Immédiat		1
2746	1292	2021	1946-11-12	75.0594	2021-11-14 16:30:00	1	0	Aucune		1		1		Téléphonique	Immédiat		1
2754	1300	2021	1936-05-08	85.5854	2021-11-16 16:05:00	1	0	Aucune		1		1		Téléphonique	Réflexion		1
2756	1302	2021	1935-09-22	86.2167	2021-11-18 02:30:00	1	0	Aucune		1		1		Téléphonique	Immédiat		1
2758	1304	2021	1963-01-26	58.8546	2021-11-18 22:33:00	1	0	Aucune		1		1		De visu	Immédiat		1
2784	1330	2021	1953-04-20	68.6434	2021-11-23 19:55:00	3	0	Aucune		1		1		De visu	Immédiat		1
2789	1335	2021	1943-12-07	78.0218	2021-11-24 22:45:00	1	0	Aucune		1		1		Téléphonique	Réflexion		1
2831	1377	2021	1934-09-19	87.2633	2021-12-02 02:05:00	1	0	Aucune		1		1		Téléphonique	Immédiat		1
2836	1382	2021	1930-12-14	91.0334	2021-12-03 04:30:00	1	0	Aucune		1		1		Téléphonique	Réflexion		1
2855	1401	2021	1949-02-27	72.8279	2021-12-08 04:00:00	1	0	Aucune		1		1		De visu	Réflexion		1
2856	1402	2021	1952-06-10	69.5418	2021-12-07 18:15:00	1	0	Aucune		1		1		Téléphonique	Immédiat		1
2863	1409	2021	1949-06-03	72.5702	2021-12-10 03:15:00	1	0	Aucune		1		1					1
2907	1453	2021	1935-06-16	86.5779	2021-12-21 22:42:00	1	0	Aucune		1		1		Téléphonique	Immédiat		1
2932	1478	2021	1934-06-26	87.5651	2021-12-27 06:10:00	1	0	Aucune		1		1		Téléphonique	Immédiat		1
2974	19	2022	1954-10-29	67.2362	2022-01-06 05:30:00	1	0	Aucune		1		1		Téléphonique	Immédiat		1
2980	25	2022	1946-11-17	75.1912	2022-01-06 18:35:00	1	0	Aucune		1		1		Téléphonique	Immédiat		1
3000	45	2022	1976-08-13	45.445	2022-01-11 09:50:00	1	0	Aucune		1		1		De visu	Immédiat		1
3065	110	2022	1946-07-27	75.5578	2022-01-27 14:05:00	1	0	Aucune		1		1		Téléphonique	Immédiat		1
3079	124	2022	1925-08-18	96.5202	2022-01-30 20:50:00	1	0	Aucune		1		1		Téléphonique	Réflexion		1
3083	128	2022	1935-03-07	86.966	2022-01-31 13:50:00	1	0	Aucune		1		1		Téléphonique	Immédiat		1
3085	130	2022	1949-01-28	73.0624	2022-02-01 18:15:00	1	0	Aucune		1		1		De visu	Immédiat		1
3090	135	2022	1947-04-05	74.8845	2022-02-02 20:35:00	1	0	Aucune		1		1		De visu	Immédiat		1
3107	152	2022	1939-06-07	82.7316	2022-02-08 00:50:00	1	0	Aucune		1		1		Téléphonique	Immédiat		1
3118	163	2022	1974-10-13	47.3772	2022-02-15 16:15:00	3	0	Aucune		1		1		De visu	Réflexion		1
3128	173	2022	1935-04-16	86.8926	2022-02-13 19:00:00	1	0	Aucune		1		1		Téléphonique	Immédiat		1
3150	195	2022	1957-12-22	64.2099	2022-02-20 14:26:00	1	0	Aucune		1		1		Téléphonique	Réflexion		1
3183	228	2022	1942-08-18	79.586	2022-02-27 21:12:00	1	0	Aucune		1		1		Téléphonique	Immédiat		1
3184	229	2022	1954-04-01	67.9598	2022-02-28 07:30:00	1	0	Aucune		1		1		Téléphonique	Immédiat		1
3187	232	2022	1948-02-17	74.085	2022-03-01 00:20:00	1	0	Aucune		1		1		Téléphonique	Immédiat		1
3193	238	2022	1941-04-14	80.9384	2022-03-02 12:40:00	1	0	Aucune		1		1		Téléphonique	Réflexion		1
3195	240	2022	1929-02-26	93.0775	2022-03-03 07:00:00	1	0	Aucune		1		1		De visu	Immédiat		1
3218	263	2022	1940-01-09	82.2143	2022-03-07 05:40:00	1	0	Aucune		1		1		De visu	Immédiat		1
3229	274	2022	1965-08-12	56.6123	2022-03-09 11:20:00	1	0	Aucune		1		1		Téléphonique	Réflexion		1
3232	277	2022	1938-01-12	84.2161	2022-03-10 20:45:00	1	0	Aucune		1		1		De visu	Immédiat		1
3243	288	2022	1965-06-25	56.7607	2022-03-15 15:34:00	3	0	Aucune		1		1		De visu	Immédiat		1
3251	296	2022	1953-01-05	69.2457	2022-03-18 16:37:00	3	0	Aucune		1		1		De visu	Immédiat		1
3261	306	2022	1936-08-29	85.6153	2022-03-20 13:50:00	1	0	Aucune		1		1		Téléphonique	Immédiat		1
3283	328	2022	2006-05-04	15.8952	2022-03-22 18:10:00	2	0	Aucune		1		1		De visu	Immédiat		1
3286	331	2022	1958-12-22	63.2981	2022-03-24 19:38:00	2	0	Aucune		1		1		De visu	Immédiat		1
3296	341	2022	1982-08-06	39.6647	2022-03-26 14:24:00	2	0	Aucune		1		1		De visu	Immédiat		1
3298	343	2022	1955-12-13	66.3337	2022-03-27 19:10:00	1	0	Aucune		1		1		Téléphonique	Immédiat		1
3308	353	2022	1949-08-27	72.638	2022-03-29 21:15:00	1	0	Aucune		1		1		Téléphonique	Immédiat		1
3313	358	2022	1946-01-19	76.2458	2022-03-30 17:19:00	1	0	Aucune		1		1		Téléphonique	Immédiat		1
3328	373	2022	1955-02-10	67.1955	2022-04-05 08:18:00	1	0	Aucune		1		1		Téléphonique	Immédiat		1
3334	379	2022	1964-04-19	58.0028	2022-04-06 00:07:00	2	0	Aucune		1		1		De visu	Immédiat		1
3339	384	2022	1935-07-29	86.7526	2022-04-07 16:54:00	1	0	Aucune		1		1		Téléphonique	Immédiat		1
3355	400	2022	1935-05-27	86.9338	2022-04-10 19:45:00	1	0	Aucune		1		1		Téléphonique	Immédiat		1
3369	414	2022	1939-08-23	82.7007	2022-04-14 18:05:00	1	0	Aucune		1		1		Téléphonique	Réflexion		1
3403	448	2022	1942-09-30	79.6101	2022-04-20 16:50:00	1	0	Aucune		1		1		Téléphonique	Immédiat		1
3425	470	2022	1933-03-03	89.2047	2022-04-24 16:45:00	1	0	Aucune		1		1		Téléphonique	Immédiat		1
3429	474	2022	1939-05-26	82.9762	2022-04-26 07:30:00	1	0	Aucune		1		1		Téléphonique	Immédiat		1
3433	478	2022	1931-08-04	90.7915	2022-04-26 21:45:00	1	0	Aucune		1		1		Téléphonique	Réflexion		1
3471	516	2022	1955-06-26	66.9139	2022-05-08 14:12:00	1	0	Aucune		1		1		Téléphonique	Réflexion		1
3502	547	2022	1943-09-04	78.7574	2022-05-18 10:35:00	1	0	Aucune		1		1		De visu	Immédiat		1
3503	548	2022	1961-01-01	61.4184	2022-05-18 17:15:00	1	0	Aucune		1		1		Téléphonique	Immédiat		1
3527	572	2022	1935-09-14	86.7576	2022-05-26 13:00:00	1	0	Aucune		1		1		Téléphonique	Immédiat		1
3552	597	2022	1930-08-21	91.8472	2022-06-03 05:05:00	1	0	Aucune		1		1		Téléphonique	Immédiat		1
3572	617	2022	1952-08-29	69.8184	2022-06-06 17:35:00	1	0	Aucune		1		1		Téléphonique	Immédiat		1
3605	650	2022	1946-01-23	76.4498	2022-06-17 04:00:00	1	0	Aucune		1		1		De visu	Immédiat		1
3618	663	2022	1946-03-27	76.2869	2022-06-20 17:20:00	1	0	Aucune		1		1		Téléphonique	Réflexion		1
3668	713	2022	1977-11-27	44.6428	2022-07-08 14:44:00	3	0	Aucune		1		1		De visu	Réflexion		1
3726	771	2022	1954-01-26	68.5389	2022-07-24 16:30:00	2	0	Aucune		1		1		De visu	Immédiat		1
3759	804	2022	1950-01-26	72.5667	2022-08-02 20:30:00	1	0	Aucune		1		1		Téléphonique	Réflexion		1
3795	840	2022	1951-07-22	71.0991	2022-08-09 04:30:00	1	0	Aucune		1		1		De visu	Immédiat		1
3798	843	2022	1945-03-07	77.4792	2022-08-09 22:00:00	1	0	Aucune		1		1		Téléphonique	Réflexion		1
3824	869	2022	1950-01-01	72.676	2022-08-17 18:06:00	1	0	Aucune		1		1		De visu	Immédiat		1
3846	891	2022	1995-08-07	27.0622	2022-08-22 16:44:00	2	0	Aucune		1		1		De visu	Immédiat		1
3863	908	2022	1962-05-04	60.3662	2022-08-30 15:40:00	3	0	Aucune		1		1		De visu	Immédiat		1
3870	915	2022	1956-07-10	66.1915	2022-09-01 21:22:00	2	0	Aucune		1		1		De visu	Immédiat		1
3872	917	2022	1971-11-28	50.7993	2022-09-02 17:42:00	2	0	Aucune		1		1		Téléphonique	Réflexion		1
3885	930	2022	1953-08-25	69.0793	2022-09-05 22:15:00	1	0	Aucune		1		1		De visu	Immédiat		1
3893	938	2022	1954-04-26	68.4148	2022-09-07 09:56:00	1	0	Aucune		1		1		De visu	Immédiat		1
3900	945	2022	1931-01-05	91.7396	2022-09-08 22:57:00	1	0	Aucune		1		1		Téléphonique	Réflexion		1
3907	952	2022	1939-02-26	83.5985	2022-09-11 11:00:00	1	0	Aucune		1		1		Téléphonique	Immédiat		1
3918	963	2022	1952-08-18	70.1209	2022-09-14 03:30:00	1	0	Aucune		1		1		Téléphonique	Réflexion		1
3943	988	2022	1962-07-01	60.264	2022-09-20 08:20:00	1	0	Aucune		1		1		De visu	Immédiat		1
3951	996	2022	1957-09-12	65.0729	2022-09-22 14:30:00	3	0	Aucune		1		1		De visu	Immédiat		1
3975	1020	2022	1950-09-06	72.1132	2022-09-29 07:45:00	1	0	Aucune		1		1		De visu	Réflexion		1
4005	1050	2022	1946-04-30	76.4841	2022-10-04 16:45:00	1	0	Aucune		1		1		Téléphonique	Immédiat		1
4006	1051	2022	1951-12-12	70.8657	2022-10-05 23:25:00	1	0	Aucune		1		1		De visu	Immédiat		1
[truncated: 350 more rows]
